# Supplementary material for: Spectroscopic disentanglement of the quantum states of highly excited Cu2
Source: Nat Commun. 2019 Jul 22;10:3270. doi: 10.1038/s41467-019-11156-2 (PMC6646321; doi:10.1038/s41467-019-11156-2)
Supplement: Supplementary file 4 — Supplementary Data 1 [file 41467_2019_11156_MOESM4_ESM.xlsx]

## Sheet: Lines
Supplementary Data 1. Line List
Molecule	State'	v'	J'	State"	v"	J"	Observed	Calculated	Obs-Calc	Assigned Transition	(1-0) B-X Probe	Raw Data File
⁶³Cu₂	G62		8	X	0	9	37508.2	37508.1	0.0175	P(9)		170705b
⁶³Cu₂	G62		9	X	0	10	37507	37507	-0.0138	P(10)		170705b
⁶³Cu₂	G62		10	X	0	11	37505.8	37505.8	-0.0208	P(11)		170705b
⁶³Cu₂	G62		11	X	0	12	37504.5	37504.5	0.0156	P(12)		170705b
⁶³Cu₂	G62		12	X	0	13	37503.1	37503	0.0182	P(13)		170705b
⁶³Cu₂	G62		13	X	0	14	37501.5	37501.5	-0.0269	P(14)		170705b
⁶³Cu₂	G62		14	X	0	15	37499.9	37499.9	-0.0038	P(15)		170705b
⁶³Cu₂	G62		15	X	0	16	37498.2	37498.2	0.0094	P(16)		170705b
⁶³Cu₂	G62		16	X	0	17	37496.4	37496.4	-0.0032	P(17)		170705b
⁶³Cu₂	G62		17	X	0	18	37494.4	37494.4	0.0133	P(18)		170705b
⁶³Cu₂	G62		18	X	0	19	37492.4	37492.4	0.0117	P(19)		170705b
⁶³Cu₂	G62		19	X	0	20	37490.3	37490.3	-0.0369	P(20)		170705b
⁶³Cu₂	G62		20	X	0	21	37488.1	37488.1	0.0004	P(21)		170705b
⁶³Cu₂	G62		21	X	0	22	37485.8	37485.7	0.0075	P(22)		170705b
⁶³Cu₂	G62		22	X	0	23	37483.3	37483.3	0.0172	P(23)		170705b
⁶³Cu₂	G62		24	X	0	25	37478.2	37478.2	0.0118	P(25)		170705a
⁶³Cu₂	G62		25	X	0	26	37475.5	37475.5	-0.0038	P(26)		170705a
⁶³Cu₂	G62		26	X	0	27	37472.6	37472.6	-0.0019	P(27)		170705a
⁶³Cu₂	G62		26	X	0	27	37472.7	37472.6	0.0131	P(27)		170207a
⁶³Cu₂	G62		27	X	0	28	37469.7	37469.7	0.0058	P(28)		170705a
⁶³Cu₂	G62		27	X	0	28	37469.8	37469.7	0.0288	P(28)		170207a
⁶³Cu₂	G62		28	X	0	29	37466.7	37466.7	0.0128	P(29)		170207a
⁶³Cu₂	G62		28	X	0	29	37466.7	37466.7	0.0168	P(29)		170705a
⁶³Cu₂	G62		29	X	0	30	37463.6	37463.6	0.0159	P(30)		170207a
⁶³Cu₂	G62		30	X	0	31	37460.4	37460.4	-0.0153	P(31)	P(31)	170213e
⁶³Cu₂	G62		31	X	0	32	37457.1	37457.1	0.012	P(32)	P(32)	170213d
⁶³Cu₂	G62		32	X	0	33	37453.8	37453.8	-0.0188	P(33)	P(33)	170213c
⁶³Cu₂	G62		33	X	0	34	37450.9	37450.9	-0.0073	P(34)	P(34)	170208f
⁶³Cu₂	G62		34	X	0	35	37446	37446	-0.0327	P(35)	P(35)	170208c
⁶³Cu₂	G62		35	X	0	36	37442.5	37442.5	-0.02	P(36)	P(36)	170213b
⁶³Cu₂	G62		36	X	0	37	37438.7	37438.8	-0.038	P(37)		170705c
⁶³Cu₂	G62		11	X	0	10	37509.5	37509.5	0.0048	R(10)		170705b
⁶³Cu₂	G62		12	X	0	11	37508.4	37508.5	-0.0252	R(11)		170705b
⁶³Cu₂	G62		13	X	0	12	37507.4	37507.4	-0.0289	R(12)		170705b
⁶³Cu₂	G62		14	X	0	13	37506.2	37506.2	-0.0383	R(13)		170705b
⁶³Cu₂	G62		15	X	0	14	37504.9	37504.9	0.0115	R(14)		170705b
⁶³Cu₂	G62		16	X	0	15	37503.5	37503.5	0.0054	R(15)		170705b
⁶³Cu₂	G62		17	X	0	16	37502	37502	-0.0085	R(16)		170705b
⁶³Cu₂	G62		18	X	0	17	37500.4	37500.4	-0.0203	R(17)		170705b
⁶³Cu₂	G62		19	X	0	18	37498.7	37498.7	-0.0071	R(18)		170705b
⁶³Cu₂	G62		20	X	0	19	37497	37497	-0.002	R(19)		170705b
⁶³Cu₂	G62		21	X	0	20	37495.1	37495.1	0.0099	R(20)		170705b
⁶³Cu₂	G62		22	X	0	21	37493.1	37493.1	-0.0074	R(21)		170705b
⁶³Cu₂	G62		23	X	0	22	37491	37491	0.0248	R(22)		170705b
⁶³Cu₂	G62		25	X	0	24	37486.5	37486.5	0.0201	R(24)		170705b
⁶³Cu₂	G62		26	X	0	25	37484.2	37484.1	0.0234	R(25)		170705b
⁶³Cu₂	G62		27	X	0	26	37481.7	37481.7	0.0255	R(26)		170705b
⁶³Cu₂	G62		28	X	0	27	37479.1	37479.1	-0.012	R(27)		170705a
⁶³Cu₂	G62		29	X	0	28	37476.4	37476.4	0.0107	R(28)		170705a
⁶³Cu₂	G62		30	X	0	29	37473.6	37473.6	-0.0008	R(29)		170705a
⁶³Cu₂	G62		30	X	0	29	37473.6	37473.6	0.0112	R(29)		170207a
⁶³Cu₂	G62		31	X	0	30	37470.8	37470.8	0.0104	R(30)		170705a
⁶³Cu₂	G62		31	X	0	30	37470.8	37470.8	0.0304	R(30)		170207a
⁶³Cu₂	G62		32	X	0	31	37467.9	37467.9	-0.0316	R(31)	P(31)	170213e
⁶³Cu₂	G62		32	X	0	31	37467.9	37467.9	-0.0116	R(31)		170207a
⁶³Cu₂	G62		32	X	0	31	37467.9	37467.9	0.0294	R(31)		170705a
⁶³Cu₂	G62		33	X	0	32	37465.3	37465.4	-0.038	R(32)	P(32)	170213d
⁶³Cu₂	G62		33	X	0	32	37465.4	37465.4	0.002	R(32)		170207a
⁶³Cu₂	G62		34	X	0	33	37461	37461	-0.0232	R(33)	P(33)	170213c
⁶³Cu₂	G62		34	X	0	33	37461	37461	0.0228	R(33)		170207a
⁶³Cu₂	G62		36	X	0	35	37454.6	37454.6	-0.0007	R(35)	P(35)	170208c
⁶³Cu₂	G64		4	X	0	5	37715	37715	-0.0082	P(5)	P(5)	160831c
⁶³Cu₂	G64		6	X	0	7	37713.5	37713.5	-0.0008	P(7)	P(7)	160830e
⁶³Cu₂	G64		8	X	0	9	37711.5	37711.5	-0.0052	P(9)	P(9)	160905c
⁶³Cu₂	G64		12	X	0	13	37706.5	37706.5	0.0025	P(13)	P(13)	160906d
⁶³Cu₂	G64		14	X	0	15	37703.3	37703.3	0.0197	P(15)	P(15)	160831a
⁶³Cu₂	G64		16	X	0	17	37699.8	37699.8	-0.0059	P(17)	P(17)	160907d
⁶³Cu₂	G64		6	X	0	5	37716.3	37716.3	-0.0088	R(5)	P(5)	160831c
⁶³Cu₂	G64		8	X	0	7	37715.2	37715.2	0.0132	R(7)	P(7)	160830e
⁶³Cu₂	G64		10	X	0	9	37713.8	37713.8	0.0001	R(9)	P(9)	160905c
⁶³Cu₂	G64		14	X	0	13	37709.6	37709.6	-0.0018	R(13)	P(13)	160906d
⁶³Cu₂	G64		16	X	0	15	37707	37706.9	0.0228	R(15)	P(15)	160831a
⁶³Cu₂	G64		18	X	0	17	37703.8	37703.9	-0.035	R(17)	P(17)	160907d
⁶³Cu₂	G64		20	X	0	19	37700.4	37700.4	0.0076	R(19)	P(19)	160907g
⁶³Cu₂	G65		4	X	0	5	37816.7	37816.7	-0.0055	P(5)		170725b
⁶³Cu₂	G65		6	X	0	7	37815.1	37815.1	-0.0413	P(7)		170725b
⁶³Cu₂	G65		8	X	0	9	37813.2	37813.2	0.0179	P(9)		170725b
⁶³Cu₂	G65		10	X	0	11	37810.8	37810.8	-0.0298	P(11)		170725b
⁶³Cu₂	G65		12	X	0	13	37808	37808	0.0181	P(13)		170725b
⁶³Cu₂	G65		14	X	0	15	37804.8	37804.8	-0.0176	P(15)		170725b
⁶³Cu₂	G65		16	X	0	17	37801.3	37801.3	0.0525	P(17)		170725b
⁶³Cu₂	G65		17	X	0	18	37799.3	37799.3	0.0192	P(18)		170725b
⁶³Cu₂	G65		18	X	0	19	37797.3	37797.3	0.0191	P(19)		170725b
⁶³Cu₂	G65		19	X	0	20	37795.1	37795.1	0.0261	P(20)		170725b
⁶³Cu₂	G65		20	X	0	21	37792.9	37792.9	0.0793	P(21)		170725b
⁶³Cu₂	G65		22	X	0	23	37788.1	37788.1	0.011	P(23)		170725b
⁶³Cu₂	G65		25	X	0	26	37780.1	37780.1	0.0196	P(26)		170725b
⁶³Cu₂	G65		26	X	0	27	37777.3	37777.3	0.0247	P(27)		170725b
⁶³Cu₂	G65		29	X	0	30	37768.1	37768.1	-0.0152	P(30)		170725b
⁶³Cu₂	G65		30	X	0	31	37764.9	37764.9	0.0419	P(31)		170725b
⁶³Cu₂	G65		33	X	0	34	37754.6	37754.6	-0.0274	P(34)	P(34)	170721b
⁶³Cu₂	G65		33	X	0	34	37754.6	37754.6	-0.0234	P(34)	P(34)	170721b
⁶³Cu₂	G65		34	X	0	35	37751.1	37751.1	0.0047	P(35)	P(35)	170721a
⁶³Cu₂	G65		35	X	0	36	37747.5	37747.5	-0.0052	P(36)	P(36)	170720l
⁶³Cu₂	G65		36	X	0	37	37743.9	37744	-0.0182	P(37)	P(37)	170721c
⁶³Cu₂	G65		36	X	0	37	37743.9	37744	-0.0182	P(37)	P(37)	170721d
⁶³Cu₂	G65		36	X	0	37	37743.9	37744	-0.0162	P(37)	P(37)	170721d
⁶³Cu₂	G65		37	X	0	38	37741	37740.9	0.0215	P(38)	P(38)	170720h
⁶³Cu₂	G65		37	X	0	38	37741	37740.9	0.0335	P(38)	P(38)	170720h
⁶³Cu₂	G65		42	X	0	43	37717.1	37717.2	-0.0494	P(43)	P(43)	170721e
⁶³Cu₂	G65		42	X	0	43	37717.2	37717.2	-0.0364	P(43)	P(43)	170721e
⁶³Cu₂	G65		7	X	0	6	37817.4	37817.5	-0.0204	R(6)		170725b
⁶³Cu₂	G65		8	X	0	7	37816.8	37816.9	-0.0497	R(7)		170725b
⁶³Cu₂	G65		9	X	0	8	37816.1	37816.2	-0.0532	R(8)		170725b
⁶³Cu₂	G65		10	X	0	9	37815.4	37815.4	0.0111	R(9)		170725b
⁶³Cu₂	G65		11	X	0	10	37814.5	37814.5	0.0521	R(10)		170725b
⁶³Cu₂	G65		12	X	0	11	37813.4	37813.4	-0.0343	R(11)		170725b
⁶³Cu₂	G65		14	X	0	13	37811.1	37811.1	-0.0251	R(13)		170725b
⁶³Cu₂	G65		15	X	0	14	37809.8	37809.8	-0.0337	R(14)		170725b
⁶³Cu₂	G65		16	X	0	15	37808.4	37808.4	-0.0318	R(15)		170725b
⁶³Cu₂	G65		17	X	0	16	37806.9	37806.9	0.0324	R(16)		170725b
⁶³Cu₂	G65		18	X	0	17	37805.3	37805.3	-0.038	R(17)		170725b
⁶³Cu₂	G65		20	X	0	19	37801.8	37801.8	0.0038	R(19)		170725b
⁶³Cu₂	G65		21	X	0	20	37799.8	37799.8	-0.0233	R(20)		170725b
⁶³Cu₂	G65		22	X	0	21	37797.8	37797.8	0.0045	R(21)		170725b
⁶³Cu₂	G65		23	X	0	22	37795.7	37795.7	-0.0311	R(22)		170725b
⁶³Cu₂	G65		24	X	0	23	37793.5	37793.5	0.0016	R(23)		170725b
⁶³Cu₂	G65		25	X	0	24	37791.2	37791.2	0.0184	R(24)		170725b
⁶³Cu₂	G65		26	X	0	25	37788.8	37788.7	0.0109	R(25)		170725b
⁶³Cu₂	G65		27	X	0	26	37786.3	37786.2	0.0325	R(26)		170725b
⁶³Cu₂	G65		28	X	0	27	37783.6	37783.6	0.0324	R(27)		170725b
⁶³Cu₂	G65		29	X	0	28	37780.9	37780.9	0.0106	R(28)		170725b
⁶³Cu₂	G65		30	X	0	29	37778.1	37778.1	0.0084	R(29)		170725b
⁶³Cu₂	G65		31	X	0	30	37775.2	37775.2	-0.0339	R(30)		170725b
⁶³Cu₂	G65		32	X	0	31	37772.2	37772.2	0.0143	R(31)		170725b
⁶³Cu₂	G65		33	X	0	32	37769.2	37769.1	0.0499	R(32)		170725b
⁶³Cu₂	G65		34	X	0	33	37766	37766	0.0112	R(33)		170725b
⁶³Cu₂	G65		36	X	0	35	37759.8	37759.8	-0.0109	R(35)	P(35)	170721a
⁶³Cu₂	G65		36	X	0	35	37759.8	37759.8	-0.0099	R(35)	P(35)	170721a
⁶³Cu₂	G65		36	X	0	35	37759.8	37759.8	0.0091	R(35)		170726d
⁶³Cu₂	G65		37	X	0	36	37757.2	37757.2	-0.0097	R(36)		170726d
⁶³Cu₂	G65		37	X	0	36	37757.2	37757.2	0.0073	R(36)	P(36)	170720k
⁶³Cu₂	G65		37	X	0	36	37757.2	37757.2	0.0083	R(36)	P(36)	170720l
⁶³Cu₂	G65		38	X	0	37	37749.8	37749.8	-0.0091	R(37)	P(37)	170721c
⁶³Cu₂	G65		38	X	0	37	37749.8	37749.8	-0.0091	R(37)	P(37)	170721d
⁶³Cu₂	G65		38	X	0	37	37749.8	37749.8	-0.0001	R(37)	P(37)	170721d
⁶³Cu₂	G65		39	X	0	38	37746.9	37746.9	0.0229	R(38)	P(38)	170720h
⁶³Cu₂	G67		2	X	0	3	38015	38015	0.0301	P(3)	P(3)	160825a
⁶³Cu₂	G67		4	X	0	5	38014.1	38014.1	0.0072	P(5)	P(5)	160824c
⁶³Cu₂	G67		6	X	0	7	38013	38013	0.0133	P(7)	P(7)	160824b
⁶³Cu₂	G67		7	X	0	8	38012.3	38012.3	-0.0083	P(8)	P(8)	160826c
⁶³Cu₂	G67		8	X	0	9	38011.5	38011.5	0.0158	P(9)	P(9)	160823b
⁶³Cu₂	G67		9	X	0	10	38010.6	38010.6	0.0206	P(10)	P(10)	160830d
⁶³Cu₂	G67		9	X	0	10	38010.6	38010.6	0.0216	P(10)	P(5)	171003f
⁶³Cu₂	G67		10	X	0	11	38009.5	38009.5	-0.0102	P(11)	P(11)	170917a
⁶³Cu₂	G67		10	X	0	11	38009.5	38009.5	-0.0052	P(11)	P(11)	160823c
⁶³Cu₂	G67		11	X	0	12	38008.4	38008.4	-0.0139	P(12)	P(12)	160829c
⁶³Cu₂	G67		14	X	0	15	38004.3	38004.3	-0.0245	P(15)	P(15)	170917c
⁶³Cu₂	G67		4	X	0	3	38016.1	38016.1	-0.0062	R(3)	P(3)	160825a
⁶³Cu₂	G67		6	X	0	5	38015.7	38015.8	-0.0568	R(5)	P(5)	160824c
⁶³Cu₂	G67		8	X	0	7	38015.2	38015.2	0.0162	R(7)	P(7)	160824b
⁶³Cu₂	G67		9	X	0	8	38014.7	38014.7	-0.0038	R(8)	P(8)	160826c
⁶³Cu₂	G67		10	X	0	9	38014.1	38014.1	0.0128	R(9)	P(9)	160823b
⁶³Cu₂	G67		11	X	0	10	38013.4	38013.4	-0.0177	R(10)	P(5)	171003f
⁶³Cu₂	G67		11	X	0	10	38013.4	38013.4	-0.0017	R(10)	P(10)	160830d
⁶³Cu₂	G67		12	X	0	11	38012.6	38012.6	-0.013	R(11)	P(11)	170917a
⁶³Cu₂	G67		12	X	0	11	38012.6	38012.6	-0.003	R(11)	P(11)	160823c
⁶³Cu₂	G67		13	X	0	12	38011.6	38011.6	0.0084	R(12)	P(12)	160829c
⁶³Cu₂	G67		16	X	0	15	38008.1	38008.1	0.0027	R(15)	P(15)	170917c
⁶³Cu₂	G67		18	X	0	17	38005.2	38005.2	0.0176	R(17)	P(17)	171012f
⁶³Cu₂	G68		39	X	0	40	38033	38033	-0.0623	P(40)	P(40)	171018c
⁶³Cu₂	G68		39	X	0	40	38033	38033	-0.0213	P(40)	P(27)	171016b
⁶³Cu₂	G68		39	X	0	40	38033	38033	0.0197	P(40)	P(40)	171016b
⁶³Cu₂	G68		40	X	0	41	38029.7	38029.7	-0.0292	P(41)	P(41)	171013e
⁶³Cu₂	G68		40	X	0	41	38029.8	38029.7	0.0408	P(41)	P(41)	171013d
⁶³Cu₂	G68		41	X	0	42	38017.6	38017.6	0.007	P(42)	P(42)	171016e
⁶³Cu₂	G68		39	X	0	38	38050.2	38050.1	0.05	R(38)	P(38)	171018b
⁶³Cu₂	G68		40	X	0	39	38047.3	38047.3	0.0192	R(39)	P(39)	171017b
⁶³Cu₂	G68		41	X	0	40	38035.6	38035.6	-0.0366	R(40)	P(40)	171018c
⁶³Cu₂	G68		41	X	0	40	38035.6	38035.6	-0.0186	R(40)	P(40)	171016b
⁶³Cu₂	G68		41	X	0	40	38035.6	38035.6	-0.0186	R(40)	P(27)	171016b
⁶³Cu₂	G68		42	X	0	41	38033.1	38033.2	-0.0105	R(41)	P(41)	171013d
⁶³Cu₂	G68		42	X	0	41	38033.2	38033.2	0.0285	R(41)	P(41)	171013e
⁶³Cu₂	G68		43	X	0	42	38029.9	38029.9	-0.0044	R(42)	P(42)	171017a
⁶³Cu₂	G68		43	X	0	42	38029.9	38029.9	0.0136	R(42)	P(42)	171016e
⁶³Cu₂	I1		2	X	0	3	37410.1	37410.2	-0.048	P(3)	P(3)	160824g
⁶³Cu₂	I1		4	X	0	5	37409.7	37409.8	-0.064	P(5)	P(5)	160824d
⁶³Cu₂	I1		4	X	0	5	37409.8	37409.8	-0.019	P(5)	P(5)	160824f
⁶³Cu₂	I1		6	X	0	7	37409.4	37409.4	0.004	P(7)	P(1)	160825d
⁶³Cu₂	I1		7	X	0	8	37409.2	37409.3	-0.045	P(8)	P(2)	170321a
⁶³Cu₂	I1		7	X	0	8	37409.3	37409.3	-0.015	P(8)	P(8)	160826a
⁶³Cu₂	I1		8	X	0	9	37409.1	37409.1	-0.013	P(9)	P(4)	170320c
⁶³Cu₂	I1		8	X	0	9	37409.1	37409.1	0.007	P(9)	P(9)	160819b
⁶³Cu₂	I1		8	X	0	9	37409.1	37409.1	0.011	P(9)	P(9)	160819e
⁶³Cu₂	I1		9	X	0	10	37408.9	37409	-0.056	P(10)	P(10)	160829a
⁶³Cu₂	I1		11	X	0	12	37408.7	37408.7	-0.013	P(12)	P(12)	160829b
⁶³Cu₂	I1		12	X	0	13	37408.6	37408.6	0.016	P(13)	P(9)	160819f
⁶³Cu₂	I1		12	X	0	13	37408.6	37408.6	0.046	P(13)	P(13)	160926b
⁶³Cu₂	I1		13	X	0	14	37408.5	37408.5	0.021	P(14)	P(14)	160926c
⁶³Cu₂	I1		14	X	0	15	37408.4	37408.3	0.008	P(15)	P(15)	160819c
⁶³Cu₂	I1		14	X	0	15	37408.4	37408.3	0.013	P(15)	P(15)	160819g
⁶³Cu₂	I1		14	X	0	15	37408.4	37408.3	0.043	P(15)	P(11)	160921a
⁶³Cu₂	I1		15	X	0	16	37408.3	37408.2	0.029	P(16)	P(16)	160926d
⁶³Cu₂	I1		16	X	0	17	37408.2	37408.2	0.049	P(17)	P(17)	160926f
⁶³Cu₂	I1		17	X	0	18	37408.1	37408.1	0.035	P(18)	P(18)	160926e
⁶³Cu₂	I1		18	X	0	19	37408	37408	0.051	P(19)	P(19)	160926g
⁶³Cu₂	I1		18	X	0	19	37408	37408	0.054	P(19)	P(16)	160922b
⁶³Cu₂	I1		20	X	0	21	37407.9	37407.9	0.015	P(21)	P(21)	160819d
⁶³Cu₂	I1		20	X	0	21	37407.9	37407.9	0.028	P(21)	P(21)	160819i
⁶³Cu₂	I1		21	X	0	22	37407.8	37407.8	0.042	P(22)	P(22)	160926i
⁶³Cu₂	I1		22	X	0	23	37407.8	37407.8	0.014	P(23)	P(23)	160926j
⁶³Cu₂	I1		23	X	0	24	37407.7	37407.7	0.023	P(24)	P(24)	160926k
⁶³Cu₂	I1		24	X	0	25	37407.7	37407.7	0.006	P(25)	P(25)	160927a
⁶³Cu₂	I1		25	X	0	26	37407.7	37407.6	0.023	P(26)	P(26)	160927b
⁶³Cu₂	I1		26	X	0	27	37407.6	37407.6	0.002	P(27)	P(27)	160822a
⁶³Cu₂	I1		27	X	0	28	37407.6	37407.6	0.022	P(28)	P(25)	160921d
⁶³Cu₂	I1		27	X	0	28	37407.7	37407.6	0.049	P(28)	P(28)	160927c
⁶³Cu₂	I1		28	X	0	29	37407.6	37407.6	-0.015	P(29)	P(27)	160822b
⁶³Cu₂	I1		28	X	0	29	37407.6	37407.6	0.011	P(29)	P(5)	160920a
⁶³Cu₂	I1		28	X	0	29	37407.6	37407.6	0.012	P(29)	P(29)	160927d
⁶³Cu₂	I1		29	X	0	30	37407.6	37407.6	0.008	P(30)	P(30)	160927e
⁶³Cu₂	I1		30	X	0	31	37407.6	37407.6	-0.028	P(31)	P(31)	160822d
⁶³Cu₂	I1		30	X	0	31	37407.6	37407.6	0.022	P(31)	P(31)	170707c
⁶³Cu₂	I1		32	X	0	33	37407.6	37407.6	-0.008	P(33)	P(33)	170914d
⁶³Cu₂	I1		32	X	0	33	37407.6	37407.6	-0.004	P(33)	P(33)	170915b
⁶³Cu₂	I1		34	X	0	35	37407.6	37407.7	-0.024	P(35)	P(35)	170914a
⁶³Cu₂	I1		36	X	0	37	37407.7	37407.7	-0.006	P(37)	P(37)	170914b
⁶³Cu₂	I1		39	X	0	40	37407.8	37407.8	0.008	P(40)	P(40)	170707d
⁶³Cu₂	I1		42	X	0	43	37407.9	37407.9	0.016	P(43)	P(43)	170707e
⁶³Cu₂	I1		43	X	0	44	37407.9	37407.9	-0.042	P(44)	P(44)	170710b
⁶³Cu₂	I1		44	X	0	45	37407.9	37407.9	-0.016	P(45)	P(45)	170710c
⁶³Cu₂	I1		45	X	0	46	37407.9	37408	-0.024	P(46)	P(46)	170707f
⁶³Cu₂	I1		45	X	0	46	37408	37408	0.004	P(46)	P(46)	170707g
⁶³Cu₂	I1		46	X	0	47	37408	37408	-0.034	P(47)	P(47)	170711a
⁶³Cu₂	I1		47	X	0	48	37408	37408	-0.003	P(48)	P(48)	170711b
⁶³Cu₂	I1		48	X	0	49	37408	37408	-0.036	P(49)	P(49)	170711c
⁶³Cu₂	I1		49	X	0	50	37408	37408	-0.056	P(50)	P(50)	170712b
⁶³Cu₂	I1		51	X	0	52	37408	37408	0.038	P(52)	P(52)	170712e
⁶³Cu₂	I1		52	X	0	53	37408	37407.9	0.025	P(53)	P(53)	170713a
⁶³Cu₂	I1		53	X	0	54	37407.9	37407.9	-0.002	P(54)	P(54)	170713b
⁶³Cu₂	I1		54	X	0	55	37407.9	37407.8	0.028	P(55)	P(55)	170713e
⁶³Cu₂	I1		7	X	0	7	37411	37411	-0.009	Q(7)	P(1)	160825d
⁶³Cu₂	I1		7	X	0	7	37411	37411	0.008	Q(7)	P(7)	160824a
⁶³Cu₂	I1		8	X	0	8	37411.1	37411.1	-0.016	Q(8)	P(2)	170321a
⁶³Cu₂	I1		8	X	0	8	37411.1	37411.1	-0.002	Q(8)	P(8)	160826a
⁶³Cu₂	I1		9	X	0	9	37411.1	37411.1	-0.033	Q(9)	P(4)	170320c
⁶³Cu₂	I1		9	X	0	9	37411.1	37411.1	-0.003	Q(9)	P(9)	160819b
⁶³Cu₂	I1		9	X	0	9	37411.2	37411.1	0.007	Q(9)	P(9)	160819e
⁶³Cu₂	I1		10	X	0	10	37411.2	37411.2	-0.037	Q(10)	P(5)	170320b
⁶³Cu₂	I1		10	X	0	10	37411.2	37411.2	-0.027	Q(10)	P(10)	160829a
⁶³Cu₂	I1		11	X	0	11	37411.3	37411.3	-0.001	Q(11)	P(6)	160920c
⁶³Cu₂	I1		12	X	0	12	37411.4	37411.4	-0.031	Q(12)	P(12)	160829b
⁶³Cu₂	I1		13	X	0	13	37411.5	37411.5	-0.011	Q(13)	P(9)	160819f
⁶³Cu₂	I1		13	X	0	13	37411.5	37411.5	0.003	Q(13)	P(13)	160926b
⁶³Cu₂	I1		14	X	0	14	37411.6	37411.6	0.004	Q(14)	P(14)	160926c
⁶³Cu₂	I1		15	X	0	15	37411.7	37411.7	-0.057	Q(15)	P(15)	160819g
⁶³Cu₂	I1		15	X	0	15	37411.7	37411.7	-0.019	Q(15)	P(15)	160819c
⁶³Cu₂	I1		15	X	0	15	37411.7	37411.7	-0.013	Q(15)	P(11)	160921a
⁶³Cu₂	I1		16	X	0	16	37411.9	37411.9	-0.012	Q(16)	P(16)	160926d
⁶³Cu₂	I1		17	X	0	17	37412	37412	-0.024	Q(17)	P(14)	160922a
⁶³Cu₂	I1		17	X	0	17	37412	37412	-0.022	Q(17)	P(17)	160926f
⁶³Cu₂	I1		18	X	0	18	37412.1	37412.1	-0.044	Q(18)	P(15)	160819h
⁶³Cu₂	I1		18	X	0	18	37412.2	37412.1	0.02	Q(18)	P(18)	160926e
⁶³Cu₂	I1		19	X	0	19	37412.3	37412.3	-0.01	Q(19)	P(16)	160922b
⁶³Cu₂	I1		19	X	0	19	37412.3	37412.3	-0.006	Q(19)	P(19)	160926g
⁶³Cu₂	I1		20	X	0	20	37412.4	37412.5	-0.021	Q(20)	P(17)	160921c
⁶³Cu₂	I1		20	X	0	20	37412.5	37412.5	0.004	Q(20)	P(20)	160926h
⁶³Cu₂	I1		21	X	0	21	37412.6	37412.6	-0.039	Q(21)	P(21)	160819d
⁶³Cu₂	I1		21	X	0	21	37412.6	37412.6	-0.017	Q(21)	P(21)	160819i
⁶³Cu₂	I1		21	X	0	21	37412.6	37412.6	-0.009	Q(21)	P(18)	160922c
⁶³Cu₂	I1		22	X	0	22	37412.8	37412.8	-0.028	Q(22)	P(22)	160926i
⁶³Cu₂	I1		23	X	0	23	37412.9	37413	-0.036	Q(23)	P(23)	160926j
⁶³Cu₂	I1		24	X	0	24	37413.1	37413.1	-0.067	Q(24)	P(5)	160824f
⁶³Cu₂	I1		24	X	0	24	37413.1	37413.1	0.002	Q(24)	P(24)	160926k
⁶³Cu₂	I1		25	X	0	25	37413.3	37413.3	-0.027	Q(25)	P(25)	160927a
⁶³Cu₂	I1		26	X	0	26	37413.5	37413.5	-0.021	Q(26)	P(26)	160927b
⁶³Cu₂	I1		27	X	0	27	37413.7	37413.7	-0.063	Q(27)	P(27)	160822a
⁶³Cu₂	I1		28	X	0	28	37413.9	37413.9	-0.046	Q(28)	P(28)	160927c
⁶³Cu₂	I1		29	X	0	29	37414.1	37414.1	-0.081	Q(29)	P(27)	160822b
⁶³Cu₂	I1		29	X	0	29	37414.1	37414.1	-0.028	Q(29)	P(29)	160927d
⁶³Cu₂	I1		30	X	0	30	37414.3	37414.3	-0.01	Q(30)	P(30)	160927e
⁶³Cu₂	I1		31	X	0	31	37414.5	37414.6	-0.096	Q(31)	P(31)	160822d
⁶³Cu₂	I1		31	X	0	31	37414.6	37414.6	0.003	Q(31)	P(31)	170707c
⁶³Cu₂	I1		33	X	0	33	37415	37415	-0.05	Q(33)	P(33)	170915b
⁶³Cu₂	I1		33	X	0	33	37415	37415	-0.002	Q(33)	P(33)	170914d
⁶³Cu₂	I1		33	X	0	33	37415	37415	0.003	Q(33)	P(33)	170915a
⁶³Cu₂	I1		35	X	0	35	37415.5	37415.5	-0.013	Q(35)	P(35)	170914a
⁶³Cu₂	I1		37	X	0	37	37416	37415.9	0.018	Q(37)	P(37)	170914b
⁶³Cu₂	I1		40	X	0	40	37416.6	37416.6	-0.024	Q(40)	P(40)	170707d
⁶³Cu₂	I1		43	X	0	43	37417.4	37417.3	0.076	Q(43)	P(43)	170707e
⁶³Cu₂	I1		44	X	0	44	37417.5	37417.5	0.02	Q(44)	P(44)	170710a
⁶³Cu₂	I1		45	X	0	45	37417.8	37417.7	0.048	Q(45)	P(45)	170710c
⁶³Cu₂	I1		46	X	0	46	37418	37417.9	0.06	Q(46)	P(46)	170707f
⁶³Cu₂	I1		47	X	0	47	37418.1	37418.1	-0.005	Q(47)	P(47)	170711a
⁶³Cu₂	I1		48	X	0	48	37418.4	37418.3	0.047	Q(48)	P(48)	170711b
⁶³Cu₂	I1		49	X	0	49	37418.6	37418.5	0.092	Q(49)	P(49)	170711c
⁶³Cu₂	I1		50	X	0	50	37418.7	37418.7	0.047	Q(50)	P(50)	170712b
⁶³Cu₂	I1		51	X	0	51	37418.9	37418.8	0.074	Q(51)	P(51)	170712d
⁶³Cu₂	I1		52	X	0	52	37419	37418.9	0.052	Q(52)	P(52)	170712e
⁶³Cu₂	I1		53	X	0	53	37419	37419	-0.069	Q(53)	P(53)	170713a
⁶³Cu₂	I1		54	X	0	54	37419.1	37419.1	-0.045	Q(54)	P(54)	170713b
⁶³Cu₂	I1		55	X	0	55	37419.1	37419.2	-0.093	Q(55)	P(55)	170713e
⁶³Cu₂	I1		6	X	0	5	37412.2	37412.3	-0.025	R(5)	P(5)	160824f
⁶³Cu₂	I1		10	X	0	9	37413.4	37413.4	0.002	R(9)	P(9)	160819b
⁶³Cu₂	I1		10	X	0	9	37413.4	37413.4	0.005	R(9)	P(9)	160819e
⁶³Cu₂	I1		12	X	0	11	37414	37414	0.037	R(11)	P(6)	160920c
⁶³Cu₂	I1		13	X	0	12	37414.3	37414.3	-0.005	R(12)	P(12)	160829b
⁶³Cu₂	I1		14	X	0	13	37414.6	37414.6	0.009	R(13)	P(9)	160819f
⁶³Cu₂	I1		14	X	0	13	37414.7	37414.6	0.043	R(13)	P(13)	160926b
⁶³Cu₂	I1		15	X	0	14	37415	37415	0.024	R(14)	P(14)	160926c
⁶³Cu₂	I1		16	X	0	15	37415.3	37415.3	0.026	R(15)	P(15)	160819g
⁶³Cu₂	I1		16	X	0	15	37415.3	37415.3	0.027	R(15)	P(15)	160819c
⁶³Cu₂	I1		16	X	0	15	37415.4	37415.3	0.046	R(15)	P(11)	160921a
⁶³Cu₂	I1		17	X	0	16	37415.7	37415.7	0.018	R(16)	P(16)	160926d
⁶³Cu₂	I1		18	X	0	17	37416	37416	0.022	R(17)	P(17)	160926f
⁶³Cu₂	I1		19	X	0	18	37416.4	37416.4	0.034	R(18)	P(15)	160819h
⁶³Cu₂	I1		19	X	0	18	37416.4	37416.4	0.04	R(18)	P(18)	160926e
⁶³Cu₂	I1		20	X	0	19	37416.8	37416.7	0.044	R(19)	P(19)	160926g
⁶³Cu₂	I1		20	X	0	19	37416.8	37416.7	0.054	R(19)	P(16)	160922b
⁶³Cu₂	I1		21	X	0	20	37417.1	37417.1	-0.045	R(20)	P(1)	160825c
⁶³Cu₂	I1		21	X	0	20	37417.1	37417.1	0.024	R(20)	P(20)	160926h
⁶³Cu₂	I1		21	X	0	20	37417.2	37417.1	0.114	R(20)	P(17)	160921c
⁶³Cu₂	I1		22	X	0	21	37417.5	37417.5	-0.001	R(21)	P(21)	160819i
⁶³Cu₂	I1		22	X	0	21	37417.5	37417.5	0.009	R(21)	P(21)	160819d
⁶³Cu₂	I1		23	X	0	22	37417.9	37417.9	0.03	R(22)	P(22)	160926i
⁶³Cu₂	I1		24	X	0	23	37418.3	37418.3	0.021	R(23)	P(23)	160926j
⁶³Cu₂	I1		25	X	0	24	37418.7	37418.7	0.022	R(24)	P(24)	160926k
⁶³Cu₂	I1		26	X	0	25	37419.1	37419.1	0.018	R(25)	P(25)	160927a
⁶³Cu₂	I1		27	X	0	26	37419.5	37419.5	0.003	R(26)	P(1)	160825d
⁶³Cu₂	I1		27	X	0	26	37419.5	37419.5	0.007	R(26)	P(26)	160927b
⁶³Cu₂	I1		28	X	0	27	37419.9	37420	-0.021	R(27)	P(8)	160826a
⁶³Cu₂	I1		28	X	0	27	37419.9	37420	-0.008	R(27)	P(27)	160822a
⁶³Cu₂	I1		29	X	0	28	37420.4	37420.4	0.006	R(28)	P(28)	160927c
⁶³Cu₂	I1		30	X	0	29	37420.8	37420.8	-0.036	R(29)	P(10)	160829a
⁶³Cu₂	I1		30	X	0	29	37420.8	37420.8	-0.036	R(29)	P(10)	160829a
⁶³Cu₂	I1		30	X	0	29	37420.8	37420.8	-0.014	R(29)	P(27)	160822b
⁶³Cu₂	I1		30	X	0	29	37420.8	37420.8	0.004	R(29)	P(29)	160927d
⁶³Cu₂	I1		30	X	0	29	37420.8	37420.8	0.016	R(29)	P(5)	160920a
⁶³Cu₂	I1		31	X	0	30	37421.3	37421.3	0.059	R(30)	P(30)	160927e
⁶³Cu₂	I1		32	X	0	31	37421.7	37421.7	0.013	R(31)	P(31)	160822d
⁶³Cu₂	I1		32	X	0	31	37421.7	37421.7	0.028	R(31)	P(31)	170707c
⁶³Cu₂	I1		34	X	0	33	37422.6	37422.6	-0.025	R(33)	P(33)	170914c
⁶³Cu₂	I1		34	X	0	33	37422.6	37422.6	-0.019	R(33)	P(33)	170915b
⁶³Cu₂	I1		36	X	0	35	37423.5	37423.5	0.003	R(35)	P(35)	170914a
⁶³Cu₂	I1		38	X	0	37	37424.4	37424.4	0.012	R(37)	P(37)	170914b
⁶³Cu₂	I1		41	X	0	40	37425.8	37425.8	-0.003	R(40)	P(40)	170707d
⁶³Cu₂	I1		44	X	0	43	37427.2	37427.2	-0.026	R(43)	P(43)	170707e
⁶³Cu₂	I1		45	X	0	44	37427.6	37427.7	-0.025	R(44)	P(44)	170710a
⁶³Cu₂	I1		46	X	0	45	37428.1	37428.1	-0.043	R(45)	P(45)	170710c
⁶³Cu₂	I1		47	X	0	46	37428.6	37428.6	0.008	R(46)	P(46)	170707f
⁶³Cu₂	I1		48	X	0	47	37429	37429	-0.025	R(47)	P(47)	170711a
⁶³Cu₂	I1		49	X	0	48	37429.4	37429.4	-0.012	R(48)	P(48)	170711b
⁶³Cu₂	I1		50	X	0	49	37429.9	37429.8	0.015	R(49)	P(49)	170711c
⁶³Cu₂	I1		51	X	0	50	37430.2	37430.2	-0.037	R(50)	P(50)	170712a
⁶³Cu₂	I1		52	X	0	51	37430.6	37430.6	-0.007	R(51)	P(51)	170712d
⁶³Cu₂	I1		53	X	0	52	37431	37431	0.011	R(52)	P(52)	170712e
⁶³Cu₂	I1		54	X	0	53	37431.4	37431.4	-0.011	R(53)	P(53)	170713a
⁶³Cu₂	I1		55	X	0	54	37431.7	37431.7	-0.008	R(54)	P(54)	170713b
⁶³Cu₂	I1		56	X	0	55	37432.1	37432.1	0.041	R(55)	P(55)	170713e
⁶³Cu₂	I2		2	X	0	3	37699.5	37699.5	0.002	P(3)	P(3)	160901b
⁶³Cu₂	I2		4	X	0	5	37699.2	37699.1	0.073	P(5)	P(5)	160831c
⁶³Cu₂	I2		6	X	0	7	37698.9	37698.8	0.075	P(7)	P(7)	160830e
⁶³Cu₂	I2		7	X	0	8	37698.7	37698.6	0.022	P(8)	P(8)	160905a
⁶³Cu₂	I2		8	X	0	9	37698.6	37698.5	0.046	P(9)	P(9)	160905d
⁶³Cu₂	I2		8	X	0	9	37698.6	37698.5	0.067	P(9)	P(9)	160905c
⁶³Cu₂	I2		9	X	0	10	37698.4	37698.4	0.031	P(10)	P(5)	160831d
⁶³Cu₂	I2		11	X	0	12	37698.1	37698.1	0.01	P(12)	P(12)	160906b
⁶³Cu₂	I2		12	X	0	13	37698.1	37698	0.044	P(13)	P(13)	160906d
⁶³Cu₂	I2		13	X	0	14	37697.9	37697.9	0.001	P(14)	P(10)	160902b
⁶³Cu₂	I2		13	X	0	14	37697.9	37697.9	0.008	P(14)	P(14)	160906e
⁶³Cu₂	I2		14	X	0	15	37697.9	37697.8	0.02	P(15)	P(15)	160831a
⁶³Cu₂	I2		15	X	0	16	37697.8	37697.8	0.028	P(16)	P(16)	160907a
⁶³Cu₂	I2		16	X	0	17	37697.7	37697.7	0.029	P(17)	P(17)	160907d
⁶³Cu₂	I2		17	X	0	18	37697.6	37697.6	-0.014	P(18)	P(18)	160907f
⁶³Cu₂	I2		18	X	0	19	37697.6	37697.6	0.027	P(19)	P(19)	160907g
⁶³Cu₂	I2		19	X	0	20	37697.5	37697.5	-0.031	P(20)	P(17)	160907h
⁶³Cu₂	I2		19	X	0	20	37697.5	37697.5	-0.013	P(20)	P(1)	160901d
⁶³Cu₂	I2		20	X	0	21	37697.5	37697.5	-0.013	P(21)	P(18)	160908a
⁶³Cu₂	I2		20	X	0	21	37697.5	37697.5	0.03	P(21)	P(21)	160831e
⁶³Cu₂	I2		21	X	0	22	37697.5	37697.5	-0.043	P(22)	P(3)	160901b
⁶³Cu₂	I2		21	X	0	22	37697.5	37697.5	0.011	P(22)	P(23)	160908e
⁶³Cu₂	I2		21	X	0	22	37697.5	37697.5	0.029	P(22)	P(22)	160908c
⁶³Cu₂	I2		23	X	0	24	37697.5	37697.5	0.031	P(24)	P(24)	160908g
⁶³Cu₂	I2		24	X	0	25	37697.5	37697.5	0.02	P(25)	P(25)	160908i
⁶³Cu₂	I2		25	X	0	26	37697.5	37697.5	-0.015	P(26)	P(26)	160909a
⁶³Cu₂	I2		26	X	0	27	37697.5	37697.5	-0.02	P(27)	P(8)	160905a
⁶³Cu₂	I2		26	X	0	27	37697.6	37697.5	0.033	P(27)	P(27)	160909c
⁶³Cu₂	I2		33	X	0	34	37698	37698	-0.009	P(34)	P(34)	170721b
⁶³Cu₂	I2		34	X	0	35	37698.1	37698.1	-0.03	P(35)	P(35)	170714d
⁶³Cu₂	I2		34	X	0	35	37698.1	37698.1	-0.025	P(35)	P(35)	170721a
⁶³Cu₂	I2		36	X	0	37	37698.3	37698.3	-0.059	P(37)	P(37)	170721d
⁶³Cu₂	I2		37	X	0	38	37698.4	37698.5	-0.09	P(38)	P(38)	170720h
⁶³Cu₂	I2		41	X	0	42	37699.2	37699.1	0.077	P(42)	P(42)	170720g
⁶³Cu₂	I2		42	X	0	43	37699.3	37699.3	0.077	P(43)	P(43)	170721e
⁶³Cu₂	I2		43	X	0	44	37699.6	37699.5	0.109	P(44)	P(44)	170721g
⁶³Cu₂	I2		44	X	0	45	37699.7	37699.7	0.017	P(45)	P(45)	170717a
⁶³Cu₂	I2		45	X	0	46	37699.9	37699.9	0.012	P(46)	P(46)	170718f
⁶³Cu₂	I2		46	X	0	47	37700.2	37700.1	0.06	P(47)	P(47)	170719b
⁶³Cu₂	I2		47	X	0	48	37700.3	37700.3	-0.005	P(48)	P(48)	170719c
⁶³Cu₂	I2		48	X	0	49	37700.6	37700.6	0.051	P(49)	P(49)	170718e
⁶³Cu₂	I2		49	X	0	50	37700.8	37700.8	-0.014	P(50)	P(50)	170717d
⁶³Cu₂	I2		50	X	0	51	37701.1	37701.1	-0.035	P(51)	P(51)	170719e
⁶³Cu₂	I2		51	X	0	52	37701.3	37701.4	-0.042	P(52)	P(52)	170720b
⁶³Cu₂	I2		54	X	0	55	37702.2	37702.3	-0.076	P(55)	P(55)	170717e
⁶³Cu₂	I2		1	X	0	1	37700.2	37700.1	0.044	Q(1)	P(1)	160901d
⁶³Cu₂	I2		3	X	0	3	37700.2	37700.2	-0.002	Q(3)	P(3)	160901b
⁶³Cu₂	I2		5	X	0	5	37700.2	37700.3	-0.046	Q(5)	P(5)	160831c
⁶³Cu₂	I2		7	X	0	7	37700.5	37700.4	0.089	Q(7)	P(7)	160830e
⁶³Cu₂	I2		8	X	0	8	37700.5	37700.5	0.015	Q(8)	P(8)	160905a
⁶³Cu₂	I2		9	X	0	9	37700.6	37700.5	0.018	Q(9)	P(9)	160905c
⁶³Cu₂	I2		9	X	0	9	37700.6	37700.5	0.033	Q(9)	P(9)	160905d
⁶³Cu₂	I2		10	X	0	10	37700.6	37700.6	-0.04	Q(10)	P(5)	160831d
⁶³Cu₂	I2		10	X	0	10	37700.7	37700.6	0.049	Q(10)	P(10)	160905e
⁶³Cu₂	I2		12	X	0	12	37700.8	37700.8	-0.073	Q(12)	P(12)	160906b
⁶³Cu₂	I2		13	X	0	13	37701	37701	0.009	Q(13)	P(13)	160906d
⁶³Cu₂	I2		14	X	0	14	37701	37701.1	-0.074	Q(14)	P(14)	160906e
⁶³Cu₂	I2		14	X	0	14	37701.1	37701.1	-0.017	Q(14)	P(10)	160902b
⁶³Cu₂	I2		15	X	0	15	37701.2	37701.2	-0.053	Q(15)	P(11)	160906f
⁶³Cu₂	I2		15	X	0	15	37701.2	37701.2	0.013	Q(15)	P(15)	160831a
⁶³Cu₂	I2		16	X	0	16	37701.4	37701.4	0.015	Q(16)	P(16)	160907a
⁶³Cu₂	I2		17	X	0	17	37701.5	37701.5	-0.032	Q(17)	P(17)	160907d
⁶³Cu₂	I2		18	X	0	18	37701.7	37701.7	-0.005	Q(18)	P(18)	160907f
⁶³Cu₂	I2		19	X	0	19	37701.9	37701.9	0.029	Q(19)	P(19)	160907g
⁶³Cu₂	I2		20	X	0	20	37702	37702.1	-0.056	Q(20)	P(1)	160901d
⁶³Cu₂	I2		20	X	0	20	37702	37702.1	-0.03	Q(20)	P(17)	160907h
⁶³Cu₂	I2		21	X	0	21	37702.2	37702.2	-0.039	Q(21)	P(18)	160908a
⁶³Cu₂	I2		21	X	0	21	37702.3	37702.2	0.012	Q(21)	P(21)	160831e
⁶³Cu₂	I2		22	X	0	22	37702.4	37702.5	-0.066	Q(22)	P(3)	160901b
⁶³Cu₂	I2		22	X	0	22	37702.4	37702.5	-0.029	Q(22)	P(22)	160908c
⁶³Cu₂	I2		24	X	0	24	37702.8	37702.9	-0.07	Q(24)	P(5)	160831c
⁶³Cu₂	I2		24	X	0	24	37702.9	37702.9	0.011	Q(24)	P(24)	160908g
⁶³Cu₂	I2		25	X	0	25	37703.1	37703.1	-0.016	Q(25)	P(25)	160908i
⁶³Cu₂	I2		26	X	0	26	37703.3	37703.4	-0.04	Q(26)	P(7)	160830e
⁶³Cu₂	I2		26	X	0	26	37703.4	37703.4	0.016	Q(26)	P(26)	160909a
⁶³Cu₂	I2		27	X	0	27	37703.6	37703.6	-0.053	Q(27)	P(8)	160905a
⁶³Cu₂	I2		27	X	0	27	37703.6	37703.6	0.006	Q(27)	P(27)	160909c
⁶³Cu₂	I2		29	X	0	29	37704.2	37704.1	0.027	Q(29)	P(27)	160909f
⁶³Cu₂	I2		31	X	0	31	37704.7	37704.7	0.022	Q(31)	P(8)	160906c
⁶³Cu₂	I2		34	X	0	34	37705.5	37705.6	-0.084	Q(34)	P(34)	170721b
⁶³Cu₂	I2		35	X	0	35	37705.9	37705.9	-0.097	Q(35)	P(35)	170714d
⁶³Cu₂	I2		35	X	0	35	37705.9	37705.9	-0.079	Q(35)	P(35)	170721a
⁶³Cu₂	I2		37	X	0	37	37706.7	37706.6	0.102	Q(37)	P(37)	170721d
⁶³Cu₂	I2		38	X	0	38	37707.1	37707	0.063	Q(38)	P(38)	170720h
⁶³Cu₂	I2		40	X	0	40	37707.8	37707.7	0.038	Q(40)	P(40)	170714e
⁶³Cu₂	I2		41	X	0	41	37708.1	37708.1	0.033	Q(41)	P(41)	170720f
⁶³Cu₂	I2		42	X	0	42	37708.5	37708.5	0.028	Q(42)	P(42)	170720g
⁶³Cu₂	I2		43	X	0	43	37708.9	37708.9	-0.016	Q(43)	P(43)	170721e
⁶³Cu₂	I2		45	X	0	45	37709.8	37709.8	0.041	Q(45)	P(45)	170717a
⁶³Cu₂	I2		46	X	0	46	37710.2	37710.2	0.054	Q(46)	P(46)	170718f
⁶³Cu₂	I2		47	X	0	47	37710.7	37710.6	0.034	Q(47)	P(47)	170719b
⁶³Cu₂	I2		48	X	0	48	37711.1	37711.1	0.036	Q(48)	P(48)	170719c
⁶³Cu₂	I2		49	X	0	49	37711.6	37711.5	0.011	Q(49)	P(49)	170718e
⁶³Cu₂	I2		50	X	0	50	37712	37712	-0.043	Q(50)	P(50)	170717d
⁶³Cu₂	I2		51	X	0	51	37712.5	37712.5	-0.001	Q(51)	P(51)	170719e
⁶³Cu₂	I2		52	X	0	52	37712.9	37713	-0.056	Q(52)	P(52)	170720b
⁶³Cu₂	I2		4	X	0	3	37701	37701.1	-0.048	R(3)	P(3)	160901b
⁶³Cu₂	I2		6	X	0	5	37701.6	37701.6	-0.002	R(5)	P(5)	160831c
⁶³Cu₂	I2		8	X	0	7	37702.3	37702.2	0.063	R(7)	P(7)	160830e
⁶³Cu₂	I2		9	X	0	8	37702.5	37702.5	0.017	R(8)	P(8)	160905a
⁶³Cu₂	I2		10	X	0	9	37702.8	37702.8	0.04	R(9)	P(9)	160905d
⁶³Cu₂	I2		10	X	0	9	37702.8	37702.8	0.047	R(9)	P(9)	160905c
⁶³Cu₂	I2		11	X	0	10	37703.1	37703.1	-0.053	R(10)	P(10)	160905e
⁶³Cu₂	I2		11	X	0	10	37703.1	37703.1	0.001	R(10)	P(5)	160831d
⁶³Cu₂	I2		13	X	0	12	37703.8	37703.8	-0.025	R(12)	P(12)	160906b
⁶³Cu₂	I2		14	X	0	13	37704.2	37704.1	0.022	R(13)	P(13)	160906d
⁶³Cu₂	I2		15	X	0	14	37704.5	37704.5	-0.023	R(14)	P(14)	160906e
⁶³Cu₂	I2		15	X	0	14	37704.5	37704.5	-0.001	R(14)	P(10)	160902b
⁶³Cu₂	I2		16	X	0	15	37704.8	37704.9	-0.044	R(15)	P(11)	160906f
⁶³Cu₂	I2		16	X	0	15	37704.9	37704.9	0.015	R(15)	P(15)	160831a
⁶³Cu₂	I2		17	X	0	16	37705.2	37705.2	-0.003	R(16)	P(16)	160907a
⁶³Cu₂	I2		18	X	0	17	37705.6	37705.6	-0.013	R(17)	P(17)	160907d
⁶³Cu₂	I2		19	X	0	18	37706	37706	-0.014	R(18)	P(18)	160907f
⁶³Cu₂	I2		20	X	0	19	37706.4	37706.4	0.026	R(19)	P(19)	160907g
⁶³Cu₂	I2		21	X	0	20	37706.8	37706.8	-0.03	R(20)	P(17)	160907h
⁶³Cu₂	I2		21	X	0	20	37706.8	37706.8	-0.021	R(20)	P(1)	160901d
⁶³Cu₂	I2		22	X	0	21	37707.2	37707.2	-0.007	R(21)	P(18)	160908a
⁶³Cu₂	I2		22	X	0	21	37707.2	37707.2	0.002	R(21)	P(21)	160831e
⁶³Cu₂	I2		23	X	0	22	37707.6	37707.7	-0.052	R(22)	P(3)	160901b
⁶³Cu₂	I2		23	X	0	22	37707.7	37707.7	-0.01	R(22)	P(22)	160908c
⁶³Cu₂	I2		24	X	0	23	37708.1	37708.1	-0.001	R(23)	P(23)	160908f
⁶³Cu₂	I2		25	X	0	24	37708.5	37708.6	-0.063	R(24)	P(5)	160831c
⁶³Cu₂	I2		25	X	0	24	37708.6	37708.6	0.002	R(24)	P(24)	160908g
⁶³Cu₂	I2		26	X	0	25	37709	37709	0	R(25)	P(25)	160908i
⁶³Cu₂	I2		27	X	0	26	37709.4	37709.5	-0.047	R(26)	P(7)	160830e
⁶³Cu₂	I2		27	X	0	26	37709.4	37709.5	-0.047	R(26)	P(26)	160909a
⁶³Cu₂	I2		28	X	0	27	37709.9	37710	-0.027	R(27)	P(8)	160905a
⁶³Cu₂	I2		28	X	0	27	37710	37710	0	R(27)	P(27)	160909c
⁶³Cu₂	I2		29	X	0	28	37710.4	37710.5	-0.008	R(28)	P(26)	160909e
⁶³Cu₂	I2		30	X	0	29	37710.9	37710.9	-0.002	R(29)	P(27)	160909f
⁶³Cu₂	I2		31	X	0	30	37711.5	37711.5	0.02	R(30)	P(28)	160909g
⁶³Cu₂	I2		32	X	0	31	37712	37712	0.013	R(31)	P(8)	160906c
⁶³Cu₂	I2		35	X	0	34	37713.6	37713.6	-0.017	R(34)	P(34)	170721b
⁶³Cu₂	I2		36	X	0	35	37714.1	37714.1	-0.053	R(35)	P(35)	170721a
⁶³Cu₂	I2		36	X	0	35	37714.1	37714.1	-0.048	R(35)	P(35)	170714d
⁶³Cu₂	I2		37	X	0	36	37714.6	37714.7	-0.093	R(36)	P(36)	170720l
⁶³Cu₂	I2		38	X	0	37	37715.3	37715.3	0.011	R(37)	P(37)	170721d
⁶³Cu₂	I2		41	X	0	40	37717.1	37717.1	0.098	R(40)	P(40)	170714e
⁶³Cu₂	I2		42	X	0	41	37717.7	37717.7	0.077	R(41)	P(41)	170720f
⁶³Cu₂	I2		43	X	0	42	37718.4	37718.3	0.064	R(42)	P(42)	170720g
⁶³Cu₂	I2		44	X	0	43	37719	37718.9	0.048	R(43)	P(43)	170721e
⁶³Cu₂	I2		45	X	0	44	37719.6	37719.6	0.054	R(44)	P(44)	170721g
⁶³Cu₂	I2		46	X	0	45	37720.2	37720.2	-0.026	R(45)	P(45)	170717b
⁶³Cu₂	I2		46	X	0	45	37720.2	37720.2	0.012	R(45)	P(45)	170717a
⁶³Cu₂	I2		47	X	0	46	37720.9	37720.9	0.043	R(46)	P(46)	170718f
⁶³Cu₂	I2		48	X	0	47	37721.5	37721.6	-0.02	R(47)	P(47)	170719b
⁶³Cu₂	I2		49	X	0	48	37722.2	37722.2	-0.029	R(48)	P(48)	170719c
⁶³Cu₂	I2		50	X	0	49	37722.9	37722.9	0.013	R(49)	P(49)	170718e
⁶³Cu₂	I2		51	X	0	50	37723.6	37723.6	-0.024	R(50)	P(50)	170717d
⁶³Cu₂	I2		51	X	0	50	37723.7	37723.6	0.114	R(50)	P(50)	170717c
⁶³Cu₂	I2		52	X	0	51	37724.3	37724.3	-0.045	R(51)	P(51)	170719e
⁶³Cu₂	I2		53	X	0	52	37725	37725.1	-0.073	R(52)	P(51)	170815e
⁶³Cu₂	I2		53	X	0	52	37725	37725.1	-0.063	R(52)	P(52)	170720b
⁶³Cu₂	J	0	7	X	0	8	37447.3	37447.4	-0.0558	P(8)	P(8)	160826b
⁶³Cu₂	J	0	8	X	0	9	37447.3	37447.3	-0.05	P(9)	P(9)	160819e
⁶³Cu₂	J	0	9	X	0	10	37447.3	37447.2	0.0825	P(10)	P(10)	160829a
⁶³Cu₂	J	0	10	X	0	11	37447.2	37447.1	0.041	P(11)	R(11)	160818c
⁶³Cu₂	J	0	11	X	0	12	37447.1	37447.1	-0.0247	P(12)	P(12)	160829b
⁶³Cu₂	J	0	14	X	0	15	37446.9	37447	-0.0673	P(15)	P(15)	160819g
⁶³Cu₂	J	0	14	X	0	15	37446.9	37447	-0.0353	P(15)	P(15)	160819c
⁶³Cu₂	J	0	18	X	0	19	37447.1	37447	0.0235	P(19)	P(19)	160926g
⁶³Cu₂	J	0	18	X	0	19	37447.1	37447	0.0345	P(19)	P(16)	160922b
⁶³Cu₂	J	0	19	X	0	20	37447.1	37447.1	-0.0385	P(20)	P(1)	160825c
⁶³Cu₂	J	0	19	X	0	20	37447.1	37447.1	0.0105	P(20)	P(20)	160926h
⁶³Cu₂	J	0	20	X	0	21	37447.1	37447.2	-0.0243	P(21)	P(21)	160819i
⁶³Cu₂	J	0	20	X	0	21	37447.2	37447.2	0.0197	P(21)	P(21)	160819d
⁶³Cu₂	J	0	21	X	0	22	37447.3	37447.2	0.0441	P(22)	P(22)	160926i
⁶³Cu₂	J	0	22	X	0	23	37447.4	37447.3	0.0388	P(23)	P(23)	160926j
⁶³Cu₂	J	0	23	X	0	24	37447.5	37447.4	0.0471	P(24)	P(24)	160926k
⁶³Cu₂	J	0	24	X	0	25	37447.6	37447.6	0.03	P(25)	P(25)	160927a
⁶³Cu₂	J	0	26	X	0	27	37447.8	37447.8	0.0162	P(27)	P(27)	160822a
⁶³Cu₂	J	0	28	X	0	29	37448.1	37448.2	-0.0206	P(29)	P(5)	160920a
⁶³Cu₂	J	0	30	X	0	31	37448.5	37448.5	-0.0408	P(31)	P(31)	160822d
⁶³Cu₂	J	0	31	X	0	32	37448.6	37448.7	-0.0365	P(32)	P(32)	170213d
⁶³Cu₂	J	0	32	X	0	33	37448.8	37448.8	0.0124	P(33)	P(33)	170213c
⁶³Cu₂	J	0	33	X	0	34	37448.5	37448.5	-0.0043	P(34)	P(34)	170208f
⁶³Cu₂	J	0	34	X	0	35	37450	37449.9	0.0285	P(35)	P(35)	170208c
⁶³Cu₂	J	0	35	X	0	36	37450	37450	0.0295	P(36)	P(36)	170213b
⁶³Cu₂	J	0	37	X	0	38	37450.4	37450.5	-0.0329	P(38)	P(38)	170330c
⁶³Cu₂	J	0	38	X	0	39	37450.7	37450.7	-0.0295	P(39)	P(39)	170331c
⁶³Cu₂	J	0	39	X	0	40	37451	37451	0.0026	P(40)	P(40)	170331d
⁶³Cu₂	J	0	40	X	0	41	37451.2	37451.2	-0.01	P(41)	P(41)	170426a
⁶³Cu₂	J	0	40	X	0	41	37451.2	37451.2	-0.009	P(41)	P(41)	170407c
⁶³Cu₂	J	0	42	X	0	43	37451.5	37451.5	0.0115	P(43)	P(43)	170426b
⁶³Cu₂	J	0	43	X	0	44	37453.9	37453.9	-0.013	P(44)	P(44)	170426c
⁶³Cu₂	J	0	48	X	0	49	37455.2	37455.3	-0.0636	P(49)	P(49)	170711c
⁶³Cu₂	J	0	52	X	0	53	37457.2	37457.1	0.031	P(53)	P(53)	170809e
⁶³Cu₂	J	0	4	X	0	3	37449.7	37449.8	-0.0283	R(3)	P(3)	160824g
⁶³Cu₂	J	0	6	X	0	5	37450.3	37450.3	-0.0637	R(5)	P(5)	160824d
⁶³Cu₂	J	0	6	X	0	5	37450.3	37450.3	-0.0537	R(5)	P(5)	160824e
⁶³Cu₂	J	0	8	X	0	7	37451	37451	0.0223	R(7)	P(7)	160824a
⁶³Cu₂	J	0	8	X	0	7	37451.1	37451	0.0733	R(7)	P(1)	160825d
⁶³Cu₂	J	0	9	X	0	8	37451.3	37451.3	-0.0538	R(8)	P(8)	160826b
⁶³Cu₂	J	0	9	X	0	8	37451.3	37451.3	-0.0488	R(8)	P(2)	170321a
⁶³Cu₂	J	0	10	X	0	9	37451.7	37451.7	-0.0271	R(9)	P(4)	170320c
⁶³Cu₂	J	0	10	X	0	9	37451.7	37451.7	-0.0221	R(9)	P(9)	160819e
⁶³Cu₂	J	0	11	X	0	10	37452	37452.1	-0.0524	R(10)	P(5)	170320b
⁶³Cu₂	J	0	11	X	0	10	37452.1	37452.1	0.0176	R(10)	P(10)	160829a
⁶³Cu₂	J	0	12	X	0	11	37452.5	37452.5	0.0642	R(11)	P(6)	160920c
⁶³Cu₂	J	0	13	X	0	12	37452.8	37452.9	-0.0493	R(12)	P(12)	160829b
⁶³Cu₂	J	0	14	X	0	13	37453.3	37453.3	0.0352	R(13)	P(13)	160926b
⁶³Cu₂	J	0	14	X	0	13	37453.3	37453.3	0.0532	R(13)	P(9)	160819f
⁶³Cu₂	J	0	15	X	0	14	37453.8	37453.7	0.0557	R(14)	P(14)	160926c
⁶³Cu₂	J	0	16	X	0	15	37454.1	37454.1	0.0052	R(15)	P(15)	160819g
⁶³Cu₂	J	0	16	X	0	15	37454.2	37454.1	0.0242	R(15)	P(15)	160819c
⁶³Cu₂	J	0	16	X	0	15	37454.2	37454.1	0.0472	R(15)	P(11)	160921a
⁶³Cu₂	J	0	17	X	0	16	37454.6	37454.6	0.0278	R(16)	P(16)	160926d
⁶³Cu₂	J	0	18	X	0	17	37455	37455.1	-0.0256	R(17)	P(14)	160922a
⁶³Cu₂	J	0	18	X	0	17	37455.1	37455.1	0.0184	R(17)	P(17)	160926f
⁶³Cu₂	J	0	20	X	0	19	37456.1	37456	0.0252	R(19)	P(19)	160926g
⁶³Cu₂	J	0	21	X	0	20	37456.5	37456.6	-0.0325	R(20)	P(1)	160825c
⁶³Cu₂	J	0	21	X	0	20	37456.6	37456.6	0.0135	R(20)	P(20)	160926h
⁶³Cu₂	J	0	21	X	0	20	37456.6	37456.6	0.0205	R(20)	P(17)	160921c
⁶³Cu₂	J	0	22	X	0	21	37457.1	37457.1	0.0063	R(21)	P(21)	160819i
⁶³Cu₂	J	0	22	X	0	21	37457.1	37457.1	0.0573	R(21)	P(21)	160819d
⁶³Cu₂	J	0	23	X	0	22	37457.6	37457.6	-0.0484	R(22)	P(3)	160824g
⁶³Cu₂	J	0	23	X	0	22	37457.7	37457.6	0.0326	R(22)	P(22)	160926i
⁶³Cu₂	J	0	24	X	0	23	37458.2	37458.2	0.0286	R(23)	P(23)	160926j
⁶³Cu₂	J	0	25	X	0	24	37458.7	37458.7	-0.0772	R(24)	P(5)	160824d
⁶³Cu₂	J	0	25	X	0	24	37458.7	37458.7	-0.0652	R(24)	P(5)	160824e
⁶³Cu₂	J	0	25	X	0	24	37458.7	37458.7	0.0058	R(24)	P(24)	160926k
⁶³Cu₂	J	0	26	X	0	25	37459.3	37459.3	0.0224	R(25)	P(25)	160927a
⁶³Cu₂	J	0	27	X	0	26	37459.9	37459.9	0.0193	R(26)	P(26)	160927b
⁶³Cu₂	J	0	28	X	0	27	37460.5	37460.5	-0.0284	R(27)	P(8)	160826a
⁶³Cu₂	J	0	28	X	0	27	37460.5	37460.5	-0.0254	R(27)	P(3)	170320d
⁶³Cu₂	J	0	28	X	0	27	37460.5	37460.5	0.0236	R(27)	P(27)	160822a
⁶³Cu₂	J	0	29	X	0	28	37461.1	37461.1	-0.0115	R(28)	P(4)	170320c
⁶³Cu₂	J	0	29	X	0	28	37461.1	37461.1	0.0325	R(28)	P(28)	160927c
⁶³Cu₂	J	0	30	X	0	29	37461.7	37461.7	-0.0243	R(29)	P(10)	160829a
⁶³Cu₂	J	0	30	X	0	29	37461.7	37461.7	-0.0173	R(29)	P(5)	170320b
⁶³Cu₂	J	0	30	X	0	29	37461.7	37461.7	0.0177	R(29)	P(27)	160822b
⁶³Cu₂	J	0	30	X	0	29	37461.7	37461.7	0.0207	R(29)	P(5)	160920a
⁶³Cu₂	J	0	30	X	0	29	37461.7	37461.7	0.0247	R(29)	P(29)	160927d
⁶³Cu₂	J	0	31	X	0	30	37462.4	37462.3	0.0298	R(30)	P(30)	160927e
⁶³Cu₂	J	0	32	X	0	31	37462.9	37462.9	-0.0163	R(31)	P(31)	160822d
⁶³Cu₂	J	0	32	X	0	31	37462.9	37462.9	0.0277	R(31)	P(31)	170213e
⁶³Cu₂	J	0	33	X	0	32	37463	37463	0.0141	R(32)	P(32)	170213d
⁶³Cu₂	J	0	34	X	0	33	37464.9	37464.9	0.014	R(33)	P(33)	170213c
⁶³Cu₂	J	0	35	X	0	34	37465.4	37465.4	-0.0007	R(34)	P(34)	170208f
⁶³Cu₂	J	0	36	X	0	35	37466.1	37466	0.0806	R(35)	P(35)	170208c
⁶³Cu₂	J	0	37	X	0	36	37466.6	37466.7	-0.0811	R(36)	P(36)	170330d
⁶³Cu₂	J	0	37	X	0	36	37466.6	37466.7	-0.0731	R(36)	P(36)	170330a
⁶³Cu₂	J	0	39	X	0	38	37468	37468.1	-0.037	R(38)	P(38)	170330c
⁶³Cu₂	J	0	40	X	0	39	37468.7	37468.7	-0.0137	R(39)	P(39)	170331c
⁶³Cu₂	J	0	41	X	0	40	37469.3	37469.4	-0.0359	R(40)	P(40)	170331d
⁶³Cu₂	J	0	41	X	0	40	37469.4	37469.4	0.0261	R(40)	P(40)	170406d
⁶³Cu₂	J	0	42	X	0	41	37469.8	37469.8	-0.0708	R(41)	P(41)	170403c
⁶³Cu₂	J	0	42	X	0	41	37469.8	37469.8	-0.0098	R(41)	P(41)	170426a
⁶³Cu₂	J	0	42	X	0	41	37469.9	37469.8	0.0522	R(41)	P(41)	170407c
⁶³Cu₂	J	0	43	X	0	42	37472.8	37472.8	0.0201	R(42)	P(42)	170407d
⁶³Cu₂	J	0	44	X	0	43	37473.3	37473.2	0.0272	R(43)	P(43)	170426b
⁶³Cu₂	J	0	45	X	0	44	37473.9	37473.9	0.0405	R(44)	P(44)	170426c
⁶³Cu₂	J	0	50	X	0	49	37478.1	37478	0.0549	R(49)	P(49)	170711c
⁶³Cu₂	J	0	51	X	0	50	37478.9	37478.9	0.002	R(50)	R(50)	170810c
⁶³Cu₂	J	0	52	X	0	51	37479.8	37479.8	-0.0329	R(51)	R(51)	170810a
⁶³Cu₂	J	0	52	X	0	51	37479.8	37479.8	0.0091	R(51)	P(51)	170809g
⁶³Cu₂	J	0	53	X	0	52	37480.5	37480.5	-0.0521	R(52)	P(52)	170808e
⁶³Cu₂	J	0	53	X	0	52	37480.5	37480.5	-0.0201	R(52)	R(52)	170810b
⁶³Cu₂	J	0	53	X	0	52	37480.6	37480.5	0.0419	R(52)	P(52)	170817b
⁶³Cu₂	J	0	54	X	0	53	37482.1	37482.2	-0.0724	R(53)	P(53)	170809e
⁶³Cu₂	J	0	55	X	0	54	37483	37483	0.0075	R(54)	P(54)	170809f
⁶³Cu₂	J	1	4	X	0	5	37735.9	37735.9	-0.0564	P(5)	P(5)	160831c
⁶³Cu₂	J	1	6	X	0	7	37735.6	37735.6	0.0219	P(7)	P(7)	160830e
⁶³Cu₂	J	1	8	X	0	9	37735.4	37735.4	0.0292	P(9)	P(9)	160905d
⁶³Cu₂	J	1	11	X	0	12	37735	37735	-0.0236	P(12)	P(12)	160906b
⁶³Cu₂	J	1	12	X	0	13	37735	37735	0.0486	P(13)	P(13)	160906d
⁶³Cu₂	J	1	13	X	0	14	37734.8	37734.9	-0.0427	P(14)	P(14)	160906e
⁶³Cu₂	J	1	13	X	0	14	37734.9	37734.9	-0.0147	P(14)	P(10)	160902b
⁶³Cu₂	J	1	14	X	0	15	37734.9	37734.8	0.0625	P(15)	P(15)	160831a
⁶³Cu₂	J	1	15	X	0	16	37734.8	37734.8	0.0411	P(16)	P(16)	160907a
⁶³Cu₂	J	1	16	X	0	17	37734.8	37734.8	0.0071	P(17)	P(17)	160907d
⁶³Cu₂	J	1	17	X	0	18	37734.7	37734.7	-0.0084	P(18)	P(18)	160907f
⁶³Cu₂	J	1	18	X	0	19	37734.8	37734.7	0.0385	P(19)	P(19)	160907g
⁶³Cu₂	J	1	19	X	0	20	37734.7	37734.7	-0.0681	P(20)	P(17)	160907h
⁶³Cu₂	J	1	20	X	0	21	37734.8	37734.8	0.0539	P(21)	P(21)	160831e
⁶³Cu₂	J	1	21	X	0	22	37734.8	37734.8	-0.0014	P(22)	P(22)	160908c
⁶³Cu₂	J	1	23	X	0	24	37734.9	37734.9	0.0358	P(24)	P(24)	160908g
⁶³Cu₂	J	1	24	X	0	25	37735	37735	0.0157	P(25)	P(25)	160908i
⁶³Cu₂	J	1	25	X	0	26	37735.1	37735	0.0141	P(26)	P(26)	160909a
⁶³Cu₂	J	1	26	X	0	27	37735.1	37735.1	0.0095	P(27)	P(27)	160909c
⁶³Cu₂	J	1	28	X	0	29	37735.3	37735.4	-0.0587	P(29)	P(29)	170818a
⁶³Cu₂	J	1	28	X	0	29	37735.3	37735.4	-0.0097	P(29)	P(27)	160909f
⁶³Cu₂	J	1	29	X	0	30	37735.4	37735.5	-0.0224	P(30)	P(28)	160909g
⁶³Cu₂	J	1	30	X	0	31	37735.6	37735.6	0.0299	P(31)	P(8)	160906c
⁶³Cu₂	J	1	31	X	0	32	37735.7	37735.7	-0.0603	P(32)	P(32)	170818b
⁶³Cu₂	J	1	33	X	0	34	37735.9	37736	-0.0348	P(34)	P(34)	170818d
⁶³Cu₂	J	1	33	X	0	34	37736	37736	-0.0228	P(34)	P(34)	170721b
⁶³Cu₂	J	1	33	X	0	34	37736	37736	0.0332	P(34)	P(34)	170721b
⁶³Cu₂	J	1	34	X	0	35	37736.1	37736.1	0.0077	P(35)	P(35)	170721a
⁶³Cu₂	J	1	34	X	0	35	37736.1	37736.1	0.0287	P(35)	P(35)	170721a
⁶³Cu₂	J	1	35	X	0	36	37736.1	37736.1	0.0115	P(36)	P(36)	170720l
⁶³Cu₂	J	1	35	X	0	36	37736.1	37736.1	0.0255	P(36)	P(36)	170720l
⁶³Cu₂	J	1	36	X	0	37	37736	37736	0.0626	P(37)	P(37)	170721c
⁶³Cu₂	J	1	36	X	0	37	37736	37736	0.0636	P(37)	P(37)	170721d
⁶³Cu₂	J	1	37	X	0	38	37735.3	37735.3	-0.0057	P(38)	P(38)	170720h
⁶³Cu₂	J	1	37	X	0	38	37735.3	37735.3	0.0233	P(38)	P(38)	170720h
⁶³Cu₂	J	1	39	X	0	40	37738.7	37738.7	0.0246	P(40)	P(40)	170720c
⁶³Cu₂	J	1	40	X	0	41	37738.7	37738.7	-0.0197	P(41)	P(41)	170720f
⁶³Cu₂	J	1	41	X	0	42	37738.9	37738.8	0.0604	P(42)	P(42)	170720g
⁶³Cu₂	J	1	42	X	0	43	37739	37739	0.0301	P(43)	P(43)	170721e
⁶³Cu₂	J	1	42	X	0	43	37739.1	37739	0.0431	P(43)	P(43)	170721e
⁶³Cu₂	J	1	43	X	0	44	37739.3	37739.3	-0.0141	P(44)	P(44)	170721g
⁶³Cu₂	J	1	45	X	0	46	37739.8	37739.9	-0.0112	P(46)	P(46)	170718f
⁶³Cu₂	J	1	48	X	0	49	37740.9	37740.9	0.0099	P(49)	P(49)	170718e
⁶³Cu₂	J	1	50	X	0	51	37741.5	37741.6	-0.0925	P(51)	P(50)	170815d
⁶³Cu₂	J	1	51	X	0	52	37742	37742	0.0185	P(52)	P(51)	170815e
⁶³Cu₂	J	1	52	X	0	53	37742.4	37742.4	0.033	P(53)	P(53)	170816c
⁶³Cu₂	J	1	6	X	0	5	37738.4	37738.4	-0.0202	R(5)	P(5)	160831c
⁶³Cu₂	J	1	8	X	0	7	37739	37739	0.0006	R(7)	P(7)	160830e
⁶³Cu₂	J	1	9	X	0	8	37739.4	37739.4	-0.0023	R(8)	P(8)	160905b
⁶³Cu₂	J	1	10	X	0	9	37739.7	37739.7	0.0218	R(9)	P(9)	160905d
⁶³Cu₂	J	1	11	X	0	10	37740	37740	-0.0543	R(10)	P(5)	160831d
⁶³Cu₂	J	1	13	X	0	12	37740.8	37740.7	0.0154	R(12)	P(12)	160906b
⁶³Cu₂	J	1	14	X	0	13	37741.1	37741.1	0.023	R(13)	P(13)	160906d
⁶³Cu₂	J	1	15	X	0	14	37741.5	37741.5	-0.0179	R(14)	P(10)	160902b
⁶³Cu₂	J	1	15	X	0	14	37741.5	37741.5	-0.0169	R(14)	P(14)	160906e
⁶³Cu₂	J	1	16	X	0	15	37742	37741.9	0.0397	R(15)	P(15)	160831a
⁶³Cu₂	J	1	17	X	0	16	37742.4	37742.3	0.0338	R(16)	P(16)	160907a
⁶³Cu₂	J	1	18	X	0	17	37742.7	37742.8	-0.0256	R(17)	P(17)	160907d
⁶³Cu₂	J	1	19	X	0	18	37743.2	37743.2	-0.0094	R(18)	P(18)	160907f
⁶³Cu₂	J	1	20	X	0	19	37743.7	37743.7	0.0245	R(19)	P(19)	160907g
⁶³Cu₂	J	1	21	X	0	20	37744	37744.1	-0.0839	R(20)	P(17)	160907h
⁶³Cu₂	J	1	22	X	0	21	37744.7	37744.6	0.0567	R(21)	P(21)	160831e
⁶³Cu₂	J	1	23	X	0	22	37745.1	37745.1	-0.0327	R(22)	P(22)	160908c
⁶³Cu₂	J	1	25	X	0	24	37746.1	37746.1	-0.037	R(24)	P(24)	160908g
⁶³Cu₂	J	1	26	X	0	25	37746.6	37746.6	-0.0003	R(25)	P(25)	160908i
⁶³Cu₂	J	1	27	X	0	26	37747.2	37747.2	0.0179	R(26)	P(26)	160909a
⁶³Cu₂	J	1	28	X	0	27	37747.7	37747.7	-0.0365	R(27)	P(27)	160909c
⁶³Cu₂	J	1	29	X	0	28	37748.3	37748.3	0.0044	R(28)	P(26)	160909e
⁶³Cu₂	J	1	30	X	0	29	37748.8	37748.8	-0.0596	R(29)	P(5)	160831d
⁶³Cu₂	J	1	30	X	0	29	37748.8	37748.8	-0.0346	R(29)	P(27)	160909f
⁶³Cu₂	J	1	30	X	0	29	37748.8	37748.8	-0.0066	R(29)	P(29)	170818a
⁶³Cu₂	J	1	31	X	0	30	37749.4	37749.4	0.005	R(30)	P(28)	160909g
⁶³Cu₂	J	1	32	X	0	31	37749.9	37749.9	-0.0013	R(31)	P(8)	160906c
⁶³Cu₂	J	1	33	X	0	32	37750.5	37750.5	-0.0095	R(32)	P(32)	170818b
⁶³Cu₂	J	1	34	X	0	33	37751.1	37751	0.0552	R(33)	P(33)	170818c
⁶³Cu₂	J	1	35	X	0	34	37751.4	37751.5	-0.0497	R(34)	P(34)	170818d
⁶³Cu₂	J	1	35	X	0	34	37751.5	37751.5	0.0143	R(34)	P(34)	170721b
⁶³Cu₂	J	1	35	X	0	34	37751.5	37751.5	0.0173	R(34)	P(34)	170721b
⁶³Cu₂	J	1	36	X	0	35	37751.7	37751.8	-0.0441	R(35)	P(35)	170721a
⁶³Cu₂	J	1	36	X	0	35	37751.8	37751.8	-0.0281	R(35)	P(35)	170721a
⁶³Cu₂	J	1	37	X	0	36	37751.5	37751.5	-0.0049	R(36)	P(36)	170720k
⁶³Cu₂	J	1	37	X	0	36	37751.5	37751.5	-0.0049	R(36)	P(36)	170720l
⁶³Cu₂	J	1	38	X	0	37	37755.9	37755.9	-0.0105	R(37)	P(37)	170721d
⁶³Cu₂	J	1	38	X	0	37	37755.9	37755.9	-0.0095	R(37)	P(37)	170721c
⁶³Cu₂	J	1	38	X	0	37	37755.9	37755.9	-0.0065	R(37)	P(37)	170721d
⁶³Cu₂	J	1	39	X	0	38	37755.8	37755.8	-0.024	R(38)	P(38)	170720h
⁶³Cu₂	J	1	39	X	0	38	37755.8	37755.8	-0.019	R(38)	P(38)	170720h
⁶³Cu₂	J	1	41	X	0	40	37756.8	37756.8	-0.0051	R(40)	P(40)	170720c
⁶³Cu₂	J	1	42	X	0	41	37757.4	37757.4	0.0027	R(41)	P(41)	170720f
⁶³Cu₂	J	1	43	X	0	42	37758.1	37758.1	-0.016	R(42)	P(42)	170720g
⁶³Cu₂	J	1	44	X	0	43	37758.8	37758.8	-0.003	R(43)	P(43)	170721e
⁶³Cu₂	J	1	44	X	0	43	37758.8	37758.8	-0.003	R(43)	P(43)	170721e
⁶³Cu₂	J	1	45	X	0	44	37759.6	37759.5	0.0231	R(44)	P(44)	170721f
⁶³Cu₂	J	1	47	X	0	46	37761	37761.1	-0.0206	R(46)	P(46)	170718f
⁶³Cu₂	J	1	48	X	0	47	37761.8	37761.9	-0.0205	R(47)	P(47)	170719a
⁶³Cu₂	J	1	49	X	0	48	37762.7	37762.6	0.0272	R(48)	P(48)	170719c
⁶³Cu₂	J	1	50	X	0	49	37763.4	37763.5	-0.0261	R(49)	P(49)	170718e
⁶³Cu₂	J	1	52	X	0	51	37765	37765.1	-0.0658	R(51)	P(51)	170719e
⁶³Cu₂	J	1	53	X	0	52	37765.8	37765.9	-0.0229	R(52)	P(52)	170720a
⁶³Cu₂	J	1	53	X	0	52	37765.9	37765.9	0.0691	R(52)	P(52)	170816b
⁶³Cu₂	J	1	54	X	0	53	37766.5	37766.6	-0.0936	R(53)	P(53)	170816c
⁶³Cu₂	J	1	55	X	0	54	37767.1	37767.1	-0.0491	R(54)	P(54)	170816d
⁶³Cu₂	J	2	2	X	0	3	38025.6	38025.6	0.0114	P(3)	P(3)	160825a
⁶³Cu₂	J	2	4	X	0	5	38024.9	38024.9	0.0042	P(5)	P(5)	160824c
⁶³Cu₂	J	2	6	X	0	7	38024.2	38024.2	-0.0473	P(7)	P(7)	160824b
⁶³Cu₂	J	2	7	X	0	8	38023.8	38023.8	-0.0528	P(8)	P(8)	160826c
⁶³Cu₂	J	2	8	X	0	9	38023.5	38023.4	0.0096	P(9)	P(9)	160823b
⁶³Cu₂	J	2	9	X	0	10	38023.1	38023.1	0.0024	P(10)	P(10)	160830d
⁶³Cu₂	J	2	10	X	0	11	38022.7	38022.7	0.0001	P(11)	P(11)	170917a
⁶³Cu₂	J	2	10	X	0	11	38022.8	38022.7	0.0111	P(11)	P(11)	160823c
⁶³Cu₂	J	2	11	X	0	12	38022.4	38022.4	-0.0108	P(12)	P(12)	160829c
⁶³Cu₂	J	2	13	X	0	14	38021.8	38021.8	0.0052	P(14)	P(14)	171018k
⁶³Cu₂	J	2	14	X	0	15	38021.5	38021.5	0.0025	P(15)	P(15)	171018j
⁶³Cu₂	J	2	14	X	0	15	38021.6	38021.5	0.0445	P(15)	P(15)	170917c
⁶³Cu₂	J	2	15	X	0	16	38021.3	38021.3	-0.0039	P(16)	P(16)	171012a
⁶³Cu₂	J	2	16	X	0	17	38021	38021	-0.0181	P(17)	P(17)	171012f
⁶³Cu₂	J	2	17	X	0	18	38020.7	38020.6	0.0409	P(18)	P(18)	171012b
⁶³Cu₂	J	2	18	X	0	19	38021.8	38021.7	0.047	P(19)	P(19)	171012d
⁶³Cu₂	J	2	19	X	0	20	38021.3	38021.3	0.0232	P(20)	P(17)	170927c
⁶³Cu₂	J	2	19	X	0	20	38021.3	38021.3	0.0262	P(20)	P(20)	171012c
⁶³Cu₂	J	2	20	X	0	21	38021	38021	-0.0018	P(21)	P(21)	171018i
⁶³Cu₂	J	2	20	X	0	21	38021	38021	0.0022	P(21)	R(33)	171013c
⁶³Cu₂	J	2	21	X	0	22	38020.9	38020.9	0.0075	P(22)	P(22)	171012e
⁶³Cu₂	J	2	22	X	0	23	38020.7	38020.8	-0.0168	P(23)	P(23)	171018h
⁶³Cu₂	J	2	23	X	0	24	38020.6	38020.7	-0.0921	P(24)	P(24)	171012g
⁶³Cu₂	J	2	24	X	0	25	38020.5	38020.6	-0.051	P(25)	P(25)	171018g
⁶³Cu₂	J	2	25	X	0	26	38020.5	38020.5	-0.0098	P(26)	P(26)	171017c
⁶³Cu₂	J	2	25	X	0	26	38020.5	38020.5	0.0112	P(26)	P(26)	171018a
⁶³Cu₂	J	2	25	X	0	26	38020.6	38020.5	0.0472	P(26)	P(26)	171019k
⁶³Cu₂	J	2	26	X	0	27	38020.5	38020.4	0.04	P(27)	P(27)	171018d
⁶³Cu₂	J	2	27	X	0	28	38020.9	38020.9	0.0399	P(28)	P(28)	171019j
⁶³Cu₂	J	2	28	X	0	29	38020.7	38020.7	-0.0226	P(29)	P(29)	171018e
⁶³Cu₂	J	2	28	X	0	29	38020.8	38020.7	0.0134	P(29)	P(5)	171003f
⁶³Cu₂	J	2	29	X	0	30	38020.7	38020.7	-0.0465	P(30)	P(28)	171004a
⁶³Cu₂	J	2	29	X	0	30	38020.7	38020.7	-0.0135	P(30)	P(30)	171019h
⁶³Cu₂	J	2	30	X	0	31	38020.7	38020.7	-0.0129	P(31)	P(31)	171019a
⁶³Cu₂	J	2	30	X	0	31	38020.7	38020.7	-0.0019	P(31)	P(8)	171003c
⁶³Cu₂	J	2	31	X	0	32	38020.7	38020.8	-0.0302	P(32)	P(32)	171012l
⁶³Cu₂	J	2	31	X	0	32	38020.8	38020.8	0.0218	P(32)	P(32)	171012m
⁶³Cu₂	J	2	32	X	0	33	38020.8	38020.8	-0.0304	P(33)	P(33)	171019b
⁶³Cu₂	J	2	33	X	0	34	38020.8	38020.8	0.0044	P(34)	P(34)	171013a
⁶³Cu₂	J	2	34	X	0	35	38020.8	38020.9	-0.0105	P(35)	P(35)	171019c
⁶³Cu₂	J	2	35	X	0	36	38020.9	38020.9	0.0042	P(36)	P(36)	171013b
⁶³Cu₂	J	2	36	X	0	37	38020.9	38020.9	-0.0034	P(37)	P(37)	171019f
⁶³Cu₂	J	2	37	X	0	38	38020.9	38020.8	0.0845	P(38)	P(38)	171019i
⁶³Cu₂	J	2	38	X	0	39	38020.6	38020.6	0.0066	P(39)	P(39)	171019g
⁶³Cu₂	J	2	38	X	0	39	38020.7	38020.6	0.0806	P(39)	P(39)	171017b
⁶³Cu₂	J	2	39	X	0	40	38020.2	38020.2	-0.0147	P(40)	P(40)	171016d
⁶³Cu₂	J	2	39	X	0	40	38020.2	38020.2	-0.0087	P(40)	P(40)	171018c
⁶³Cu₂	J	2	39	X	0	40	38020.2	38020.2	0.0033	P(40)	P(40)	171016c
⁶³Cu₂	J	2	40	X	0	41	38019.3	38019.4	-0.0265	P(41)	P(41)	171013d
⁶³Cu₂	J	2	41	X	0	42	38027.2	38027.2	-0.0309	P(42)	P(42)	171016e
⁶³Cu₂	J	2	41	X	0	42	38027.2	38027.2	-0.0199	P(42)	P(42)	171017a
⁶³Cu₂	J	2	42	X	0	43	38025.8	38025.8	-0.0218	P(43)	P(43)	171019d
⁶³Cu₂	J	2	43	X	0	44	38025.1	38025.1	-0.0329	P(44)	P(44)	171019e
⁶³Cu₂	J	2	4	X	0	3	38026.9	38026.9	0.0338	R(3)	P(3)	160825a
⁶³Cu₂	J	2	6	X	0	5	38027	38027	-0.0064	R(5)	P(5)	160824c
⁶³Cu₂	J	2	8	X	0	7	38027.1	38027.1	0.01	R(7)	P(7)	160824b
⁶³Cu₂	J	2	9	X	0	8	38027.2	38027.2	0.023	R(8)	P(8)	160826c
⁶³Cu₂	J	2	10	X	0	9	38027.3	38027.3	0.0351	R(9)	P(9)	160823b
⁶³Cu₂	J	2	11	X	0	10	38027.4	38027.4	-0.0106	R(10)	P(10)	160830d
⁶³Cu₂	J	2	12	X	0	11	38027.5	38027.5	-0.0067	R(11)	P(11)	170917a
⁶³Cu₂	J	2	12	X	0	11	38027.5	38027.5	0.0003	R(11)	P(11)	160823c
⁶³Cu₂	J	2	13	X	0	12	38027.6	38027.7	-0.0417	R(12)	P(12)	160829c
⁶³Cu₂	J	2	15	X	0	14	38028	38028	0.0051	R(14)	P(14)	171018k
⁶³Cu₂	J	2	16	X	0	15	38028.1	38028.1	-0.0105	R(15)	P(15)	170917c
⁶³Cu₂	J	2	16	X	0	15	38028.2	38028.1	0.0055	R(15)	P(15)	171018j
⁶³Cu₂	J	2	17	X	0	16	38028.2	38028.2	-0.0088	R(16)	P(16)	171018f
⁶³Cu₂	J	2	17	X	0	16	38028.2	38028.2	-0.0078	R(16)	P(16)	171012a
⁶³Cu₂	J	2	18	X	0	17	38029.7	38029.8	-0.02	R(17)	P(17)	171012f
⁶³Cu₂	J	2	19	X	0	18	38029.7	38029.7	-0.017	R(18)	P(18)	171016a
⁶³Cu₂	J	2	19	X	0	18	38029.8	38029.7	0.023	R(18)	P(18)	171012b
⁶³Cu₂	J	2	20	X	0	19	38029.9	38029.9	0.0038	R(19)	P(19)	171012d
⁶³Cu₂	J	2	20	X	0	19	38029.9	38029.9	0.0058	R(19)	P(16)	170926h
⁶³Cu₂	J	2	21	X	0	20	38030.2	38030.2	0.012	R(20)	P(20)	171012c
⁶³Cu₂	J	2	21	X	0	20	38030.2	38030.2	0.04	R(20)	P(17)	171004l
⁶³Cu₂	J	2	22	X	0	21	38030.5	38030.5	-0.0453	R(21)	R(33)	171013c
⁶³Cu₂	J	2	22	X	0	21	38030.5	38030.5	-0.0323	R(21)	P(21)	171018i
⁶³Cu₂	J	2	23	X	0	22	38030.9	38030.9	0.0144	R(22)	P(22)	171012e
⁶³Cu₂	J	2	24	X	0	23	38031.2	38031.2	-0.0323	R(23)	P(23)	171018h
⁶³Cu₂	J	2	25	X	0	24	38031.6	38031.6	0.0251	R(24)	P(24)	171012g
⁶³Cu₂	J	2	26	X	0	25	38031.9	38031.9	-0.0438	R(25)	P(25)	171009b
⁶³Cu₂	J	2	26	X	0	25	38031.9	38031.9	-0.0028	R(25)	P(25)	171024a
⁶³Cu₂	J	2	26	X	0	25	38032	38031.9	0.0692	R(25)	P(25)	171018g
⁶³Cu₂	J	2	27	X	0	26	38032.8	38032.8	0.0006	R(26)	P(26)	171017c
⁶³Cu₂	J	2	27	X	0	26	38032.8	38032.8	0.0206	R(26)	P(26)	171018a
⁶³Cu₂	J	2	28	X	0	27	38033.1	38033.1	-0.0134	R(27)	P(25)	171009b
⁶³Cu₂	J	2	28	X	0	27	38033.1	38033.1	-0.0044	R(27)	P(27)	171018d
⁶³Cu₂	J	2	29	X	0	28	38033.5	38033.5	0.0403	R(28)	P(28)	171012h
⁶³Cu₂	J	2	30	X	0	29	38033.9	38033.9	-0.0054	R(29)	P(29)	171018e
⁶³Cu₂	J	2	30	X	0	29	38034	38033.9	0.0236	R(29)	P(27)	171004j
⁶³Cu₂	J	2	31	X	0	30	38034.3	38034.4	-0.0569	R(30)	P(30)	171012k
⁶³Cu₂	J	2	32	X	0	31	38034.9	38034.9	-0.0051	R(31)	P(29)	171004h
⁶³Cu₂	J	2	32	X	0	31	38034.9	38034.9	-0.0031	R(31)	P(31)	171019a
⁶³Cu₂	J	2	33	X	0	32	38035.4	38035.3	0.0197	R(32)	P(32)	171012l
⁶³Cu₂	J	2	33	X	0	32	38035.4	38035.3	0.0407	R(32)	P(30)	171004e
⁶³Cu₂	J	2	34	X	0	33	38035.8	38035.8	-0.044	R(33)	P(33)	171019b
⁶³Cu₂	J	2	35	X	0	34	38036.2	38036.3	-0.03	R(34)	P(34)	171013a
⁶³Cu₂	J	2	36	X	0	35	38036.6	38036.7	-0.0251	R(35)	P(35)	171019c
⁶³Cu₂	J	2	37	X	0	36	38037.1	38037	0.0823	R(36)	P(36)	171013b
⁶³Cu₂	J	2	38	X	0	37	38037.3	38037.3	-0.0168	R(37)	P(37)	171019f
⁶³Cu₂	J	2	39	X	0	38	38037.3	38037.3	-0.0304	R(38)	P(38)	171018b
⁶³Cu₂	J	2	40	X	0	39	38036.9	38036.9	0.0319	R(39)	P(39)	171017b
⁶³Cu₂	J	2	41	X	0	40	38045.2	38045.2	0.0085	R(40)	P(40)	171018c
⁶³Cu₂	J	2	41	X	0	40	38045.2	38045.2	0.0295	R(40)	P(40)	171016b
⁶³Cu₂	J	2	41	X	0	40	38045.2	38045.2	0.0295	R(40)	P(27)	171016b
⁶³Cu₂	J	2	42	X	0	41	38044.2	38044.2	-0.0261	R(41)	P(41)	171013e
⁶³Cu₂	J	2	42	X	0	41	38044.2	38044.2	-0.0141	R(41)	P(41)	171013d
⁶³Cu₂	J	2	43	X	0	42	38044	38043.9	0.0922	R(42)	P(42)	171016e
⁶³Cu₂	J	2	44	X	0	43	38044.1	38044.1	-0.0136	R(43)	P(43)	171019d
⁶³Cu₂	J	2	45	X	0	44	38044.4	38044.5	-0.0296	R(44)	P(44)	171019e
⁶³Cu₂	L1		34	X	0	35	37458.7	37458.6	0.0727	P(35)	P(35)	170208c
⁶³Cu₂	L1		35	X	0	36	37458	37458	0.0213	P(36)	P(36)	170213b
⁶³Cu₂	L1		36	X	0	37	37457.3	37457.4	-0.0644	P(37)	P(37)	170330b
⁶³Cu₂	L1		39	X	0	40	37455.5	37455.6	-0.0875	P(40)	P(40)	170406d
⁶³Cu₂	L1		40	X	0	41	37455	37455	-0.0216	P(41)	P(41)	170426a
⁶³Cu₂	L1		40	X	0	41	37455	37455	0.0124	P(41)	P(41)	170407c
⁶³Cu₂	L1		41	X	0	42	37454.5	37454.5	0.001	P(42)	P(42)	170407d
⁶³Cu₂	L1		42	X	0	43	37454.1	37454.1	0.0143	P(43)	P(43)	170426b
⁶³Cu₂	L1		36	X	0	35	37473.2	37473.2	0.0258	R(35)	P(35)	170208d
⁶³Cu₂	L1		42	X	0	41	37472.5	37472.5	-0.0271	R(41)	P(41)	170407c
⁶³Cu₂	L1		42	X	0	41	37472.5	37472.5	-0.0261	R(41)	P(41)	170426a
⁶³Cu₂	L1		44	X	0	43	37470.3	37470.2	0.0835	R(43)	P(43)	170426b
⁶³Cu₂	M1		27	X	0	28	38020.1	38020.1	0.0206	P(28)	P(28)	171019j
⁶³Cu₂	M1		27	X	0	26	38032	38032	-0.0178	R(26)	P(26)	171017c
⁶³Cu₂	M1		27	X	0	26	38032.1	38032	0.0172	R(26)	P(26)	171018a
⁶³Cu₂	M1		28	X	0	27	38031.9	38031.9	-0.0465	R(27)	P(27)	171018d
⁶³Cu₂	M1		29	X	0	28	38031.6	38031.7	-0.066	R(28)	P(28)	171012h
⁶³Cu₂	M1		30	X	0	29	38031.4	38031.4	0.0297	R(29)	P(27)	171004j
⁶³Cu₂	M1		30	X	0	29	38031.4	38031.4	0.0307	R(29)	P(29)	171018e
⁶³Cu₂	M1		31	X	0	30	38031.1	38031.1	0.0012	R(30)	P(28)	171004i
⁶³Cu₂	N1		15	X	0	16	38024.6	38024.7	-0.028	P(16)	P(16)	171012a
⁶³Cu₂	N1		16	X	0	17	38023.6	38023.6	0.0329	P(17)	P(17)	171012f
⁶³Cu₂	N1		17	X	0	18	38022.5	38022.6	-0.0763	P(18)	P(18)	171012b
⁶³Cu₂	N1		18	X	0	19	38020	38020	-0.0131	P(19)	P(16)	170926g
⁶³Cu₂	N1		18	X	0	19	38020	38020	0.0249	P(19)	P(19)	171012d
⁶³Cu₂	N1		19	X	0	20	38019	38019	-0.0241	P(20)	P(20)	171012c
⁶³Cu₂	N1		19	X	0	20	38019	38019	0.0189	P(20)	P(17)	170927c
⁶³Cu₂	N1		20	X	0	21	38017.7	38017.7	0.0007	P(21)	R(33)	171013c
⁶³Cu₂	N1		15	X	0	14	38031.4	38031.4	0.02	R(14)	P(14)	171018k
⁶³Cu₂	N1		16	X	0	15	38030.7	38030.7	0.0045	R(15)	P(15)	171018j
⁶³Cu₂	N1		17	X	0	16	38030.2	38030.1	0.0149	R(16)	P(16)	171018f
⁶³Cu₂	N1		18	X	0	17	38028	38028	0.0028	R(17)	P(17)	171012f
⁶³Cu₂	N1		19	X	0	18	38027.4	38027.4	0.0046	R(18)	P(18)	171012b
⁶³Cu₂	N1		20	X	0	19	38026.6	38026.6	-0.0288	R(19)	P(19)	171012d
⁶³Cu₂	N1		22	X	0	21	38024.6	38024.6	0.0125	R(21)	R(33)	171013c
⁶³Cu⁶⁵Cu	G62		12	X	0	13	37454	37454	0.0359	P(13)		170207e
⁶³Cu⁶⁵Cu	G62		14	X	0	15	37451.1	37451.1	-0.023	P(15)	P(15)	160819h
⁶³Cu⁶⁵Cu	G62		15	X	0	16	37449.6	37449.6	0.0052	P(16)	P(16)	160922b
⁶³Cu⁶⁵Cu	G62		16	X	0	17	37448.2	37448.3	-0.0415	P(17)	P(17)	160921c
⁶³Cu⁶⁵Cu	G62		17	X	0	18	37445	37445	-0.0367	P(18)		170207e
⁶³Cu⁶⁵Cu	G62		17	X	0	18	37445	37445	-0.0257	P(18)	P(18)	160922c
⁶³Cu⁶⁵Cu	G62		18	X	0	19	37443.3	37443.4	-0.0486	P(19)		170207e
⁶³Cu⁶⁵Cu	G62		19	X	0	20	37441.4	37441.4	-0.0215	P(20)		170207e
⁶³Cu⁶⁵Cu	G62		20	X	0	21	37439.3	37439.3	-0.0113	P(21)		170207e
⁶³Cu⁶⁵Cu	G62		21	X	0	22	37437.1	37437.1	-0.0381	P(22)		170207e
⁶³Cu⁶⁵Cu	G62		22	X	0	23	37434.8	37434.8	-0.0023	P(23)		170207e
⁶³Cu⁶⁵Cu	G62		23	X	0	24	37432.3	37432.3	-0.0056	P(24)		170207e
⁶³Cu⁶⁵Cu	G62		24	X	0	25	37429.8	37429.8	0.0131	P(25)		170207e
⁶³Cu⁶⁵Cu	G62		25	X	0	26	37427.1	37427.1	0.013	P(26)		170522d
⁶³Cu⁶⁵Cu	G62		25	X	0	26	37427.2	37427.1	0.023	P(26)		170207e
⁶³Cu⁶⁵Cu	G62		26	X	0	27	37424.4	37424.4	0.011	P(27)		170207e
⁶³Cu⁶⁵Cu	G62		26	X	0	27	37424.4	37424.4	0.011	P(27)		170522d
⁶³Cu⁶⁵Cu	G62		27	X	0	28	37421.5	37421.5	0.0004	P(28)		170522d
⁶³Cu⁶⁵Cu	G62		27	X	0	28	37421.5	37421.5	0.0164	P(28)		170207e
⁶³Cu⁶⁵Cu	G62		28	X	0	29	37418.6	37418.6	0.0146	P(29)		170522d
⁶³Cu⁶⁵Cu	G62		28	X	0	29	37418.6	37418.6	0.0336	P(29)		170207e
⁶³Cu⁶⁵Cu	G62		29	X	0	30	37415.6	37415.5	0.0272	P(30)		170522d
⁶³Cu⁶⁵Cu	G62		30	X	0	31	37412.4	37412.4	0.0248	P(31)		170522d
⁶³Cu⁶⁵Cu	G62		31	X	0	32	37409.2	37409.1	0.0512	P(32)		170522d
⁶³Cu⁶⁵Cu	G62		33	X	0	34	37402.3	37402.3	0.0124	P(34)		170522d
⁶³Cu⁶⁵Cu	G62		34	X	0	35	37398.8	37398.8	0.0218	P(35)		170522d
⁶³Cu⁶⁵Cu	G62		35	X	0	36	37395.1	37395.1	-0.0197	P(36)		170529a
⁶³Cu⁶⁵Cu	G62		36	X	0	37	37391.4	37391.4	-0.0053	P(37)		170529a
⁶³Cu⁶⁵Cu	G62		37	X	0	38	37387.5	37387.6	-0.0402	P(38)		170529a
⁶³Cu⁶⁵Cu	G62		38	X	0	39	37383.6	37383.6	-0.0275	P(39)		170529a
⁶³Cu⁶⁵Cu	G62		39	X	0	40	37379.5	37379.6	-0.0682	P(40)		170529a
⁶³Cu⁶⁵Cu	G62		11	X	0	10	37460.2	37460.1	0.0829	R(10)		170207e
⁶³Cu⁶⁵Cu	G62		12	X	0	11	37459.3	37459.3	0.0102	R(11)		170207e
⁶³Cu⁶⁵Cu	G62		13	X	0	12	37458.3	37458.3	-0.0129	R(12)		170207e
⁶³Cu⁶⁵Cu	G62		14	X	0	13	37457.3	37457.3	-0.0254	R(13)		170207e
⁶³Cu⁶⁵Cu	G62		14	X	0	13	37457.3	37457.3	-0.0054	R(13)	P(13)	160921b
⁶³Cu⁶⁵Cu	G62		15	X	0	14	37456.2	37456.3	-0.0389	R(14)	P(14)	160922a
⁶³Cu⁶⁵Cu	G62		16	X	0	15	37455.3	37455.3	-0.0164	R(15)	P(15)	160819h
⁶³Cu⁶⁵Cu	G62		17	X	0	16	37452.5	37452.5	-0.0173	R(16)	P(16)	160922b
⁶³Cu⁶⁵Cu	G62		18	X	0	17	37451.2	37451.3	-0.0558	R(17)	P(17)	160921c
⁶³Cu⁶⁵Cu	G62		22	X	0	21	37444.4	37444.4	-0.0074	R(21)		170207e
⁶³Cu⁶⁵Cu	G62		23	X	0	22	37442.4	37442.4	-0.0009	R(22)		170207e
⁶³Cu⁶⁵Cu	G62		24	X	0	23	37440.2	37440.2	-0.0065	R(23)		170207e
⁶³Cu⁶⁵Cu	G62		25	X	0	24	37438	37438	0.0103	R(24)		170207e
⁶³Cu⁶⁵Cu	G62		26	X	0	25	37435.7	37435.7	-0.0016	R(25)		170207e
⁶³Cu⁶⁵Cu	G62		27	X	0	26	37433.3	37433.3	0.0308	R(26)		170207e
⁶³Cu⁶⁵Cu	G62		28	X	0	27	37430.8	37430.7	0.0312	R(27)		170207e
⁶³Cu⁶⁵Cu	G62		29	X	0	28	37428.1	37428.1	0.005	R(28)		170522d
⁶³Cu⁶⁵Cu	G62		29	X	0	28	37428.2	37428.1	0.084	R(28)		170207e
⁶³Cu⁶⁵Cu	G62		30	X	0	29	37425.4	37425.4	0	R(29)		170207e
⁶³Cu⁶⁵Cu	G62		30	X	0	29	37425.4	37425.4	0.021	R(29)		170522d
⁶³Cu⁶⁵Cu	G62		31	X	0	30	37422.5	37422.6	-0.0222	R(30)		170207e
⁶³Cu⁶⁵Cu	G62		31	X	0	30	37422.5	37422.6	-0.0222	R(30)		170522d
⁶³Cu⁶⁵Cu	G62		32	X	0	31	37419.6	37419.6	-0.0067	R(31)		170522d
⁶³Cu⁶⁵Cu	G62		32	X	0	31	37419.7	37419.6	0.0553	R(31)		170207e
⁶³Cu⁶⁵Cu	G62		34	X	0	33	37413.5	37413.5	-0.0105	R(33)		170522d
⁶³Cu⁶⁵Cu	G62		35	X	0	34	37410.3	37410.3	-0.0321	R(34)		170522d
⁶³Cu⁶⁵Cu	G63		44	X	0	45	37459.2	37459.2	0.0306	P(45)	P(45)	170808c
⁶³Cu⁶⁵Cu	G63		45	X	0	46	37455.1	37455.1	0.0174	P(46)	P(46)	170808d
⁶³Cu⁶⁵Cu	G63		44	X	0	43	37478.1	37478.2	-0.0268	R(43)	P(43)	170810e
⁶³Cu⁶⁵Cu	G63		45	X	0	44	37474.4	37474.5	-0.0247	R(44)	P(44)	170808a
⁶³Cu⁶⁵Cu	G63		46	X	0	45	37469.1	37469.1	0.0029	R(45)	P(45)	170808c
⁶³Cu⁶⁵Cu	G65		19	X	0	20	37745.6	37745.6	-0.0377	P(20)	P(20)	160908d
⁶³Cu⁶⁵Cu	G65		20	X	0	21	37743.5	37743.5	0.0046	P(21)	P(21)	160901a
⁶³Cu⁶⁵Cu	G65		21	X	0	22	37741.4	37741.4	0.0232	P(22)	P(3)	160901e
⁶³Cu⁶⁵Cu	G65		22	X	0	23	37739.2	37739.2	0.011	P(23)	P(23)	160908j
⁶³Cu⁶⁵Cu	G65		23	X	0	24	37737.2	37737.2	0.013	P(24)	P(24)	160909b
⁶³Cu⁶⁵Cu	G65		24	X	0	25	37735.5	37735.6	-0.0506	P(25)	P(25)	160909d
⁶³Cu⁶⁵Cu	G65		25	X	0	26	37728.5	37728.5	-0.0263	P(26)	P(7)	160902a
⁶³Cu⁶⁵Cu	G65		25	X	0	26	37728.6	37728.5	0.0287	P(26)		170726d
⁶³Cu⁶⁵Cu	G65		26	X	0	27	37726.3	37726.3	0.0161	P(27)		170726d
⁶³Cu⁶⁵Cu	G65		26	X	0	27	37726.4	37726.3	0.0191	P(27)	P(27)	160909f
⁶³Cu⁶⁵Cu	G65		27	X	0	28	37723.8	37723.8	0.0079	P(28)		170726d
⁶³Cu⁶⁵Cu	G65		28	X	0	29	37721	37720.9	0.0217	P(29)		170726d
⁶³Cu⁶⁵Cu	G65		29	X	0	30	37718	37718	0.0186	P(30)		170726d
⁶³Cu⁶⁵Cu	G65		30	X	0	31	37714.8	37714.8	0.0042	P(31)		170726d
⁶³Cu⁶⁵Cu	G65		31	X	0	32	37711.6	37711.6	0.0299	P(32)		170726d
⁶³Cu⁶⁵Cu	G65		32	X	0	33	37708.2	37708.2	-0.0089	P(33)		170726d
⁶³Cu⁶⁵Cu	G65		33	X	0	34	37704.7	37704.8	-0.0091	P(34)		170726d
⁶³Cu⁶⁵Cu	G65		34	X	0	35	37701.2	37701.2	0.0132	P(35)		170726d
⁶³Cu⁶⁵Cu	G65		35	X	0	36	37697.5	37697.5	-0.0131	P(36)		170726d
⁶³Cu⁶⁵Cu	G65		36	X	0	37	37693.7	37693.7	-0.0182	P(37)		170726d
⁶³Cu⁶⁵Cu	G65		37	X	0	38	37689.9	37689.8	0.0517	P(38)		170726d
⁶³Cu⁶⁵Cu	G65		38	X	0	39	37685.9	37685.8	0.0169	P(39)		170726d
⁶³Cu⁶⁵Cu	G65		39	X	0	40	37681.7	37681.7	-0.004	P(40)		170726d
⁶³Cu⁶⁵Cu	G65		40	X	0	41	37677.5	37677.6	-0.0237	P(41)		170726d
⁶³Cu⁶⁵Cu	G65		22	X	0	21	37748.8	37748.8	-0.046	R(21)	P(21)	160901a
⁶³Cu⁶⁵Cu	G65		23	X	0	22	37747.3	37747.2	0.0077	R(22)	P(3)	160901e
⁶³Cu⁶⁵Cu	G65		24	X	0	23	37746.1	37746	0.0399	R(23)	P(23)	160908j
⁶³Cu⁶⁵Cu	G65		25	X	0	24	37739.4	37739.4	-0.03	R(24)	P(24)	160909b
⁶³Cu⁶⁵Cu	G65		26	X	0	25	37737.6	37737.6	0.0075	R(25)	P(25)	160909d
⁶³Cu⁶⁵Cu	G65		27	X	0	26	37735.5	37735.5	-0.0067	R(26)	P(7)	160902a
⁶³Cu⁶⁵Cu	G65		28	X	0	27	37733.1	37733.1	-0.0297	R(27)	P(29)	170818a
⁶³Cu⁶⁵Cu	G65		31	X	0	30	37725	37725	0.0045	R(30)		170726d
⁶³Cu⁶⁵Cu	G65		32	X	0	31	37722.1	37722.1	0.0353	R(31)		170726d
⁶³Cu⁶⁵Cu	G65		33	X	0	32	37719.1	37719	0.0248	R(32)		170726d
⁶³Cu⁶⁵Cu	G65		34	X	0	33	37715.9	37715.9	-0.0092	R(33)		170726d
⁶³Cu⁶⁵Cu	G65		36	X	0	35	37709.3	37709.3	0.0174	R(35)		170726d
⁶³Cu⁶⁵Cu	G65		37	X	0	36	37705.7	37705.8	-0.0846	R(36)		170726d
⁶³Cu⁶⁵Cu	G66		44	X	0	45	37760	37760	0.0149	P(45)	P(45)	170815f
⁶³Cu⁶⁵Cu	G66		47	X	0	48	37746.1	37746.1	-0.0366	P(48)	P(48)	170814j
⁶³Cu⁶⁵Cu	G66		47	X	0	48	37746.1	37746.1	0.0274	P(48)	P(48)	170814j
⁶³Cu⁶⁵Cu	G66		48	X	0	49	37742.1	37742.1	0.0085	P(49)	P(49)	170815c
⁶³Cu⁶⁵Cu	G66		50	X	0	51	37729.3	37729.3	0.0091	P(51)	P(51)	170815e
⁶³Cu⁶⁵Cu	G66		49	X	0	48	37754.9	37754.9	-0.0183	R(48)	P(48)	170814j
⁶³Cu⁶⁵Cu	G66		50	X	0	49	37750.8	37750.8	0.0307	R(49)	P(49)	170815c
⁶³Cu⁶⁵Cu	G68		19	X	0	20	38045.2	38045.2	0.0102	P(20)	P(20)	171011g
⁶³Cu⁶⁵Cu	G68		22	X	0	23	38038.4	38038.4	-0.0414	P(23)	P(23)	171011c
⁶³Cu⁶⁵Cu	G68		22	X	0	23	38038.4	38038.4	-0.0004	P(23)	P(23)	171009d
⁶³Cu⁶⁵Cu	G68		23	X	0	24	38036	38036	0.0133	P(24)	P(24)	171011b
⁶³Cu⁶⁵Cu	G68		25	X	0	26	38031	38031	0.0008	P(26)	P(28)	171012h
⁶³Cu⁶⁵Cu	G68		25	X	0	26	38031	38031	0.0128	P(26)	P(26)	171004k
⁶³Cu⁶⁵Cu	G68		26	X	0	27	38028.5	38028.5	0.0157	P(27)	P(27)	171009f
⁶³Cu⁶⁵Cu	G68		27	X	0	28	38026	38026	-0.0035	P(28)	P(28)	171004a
⁶³Cu⁶⁵Cu	G68		27	X	0	28	38026	38026	-0.0025	P(28)	P(30)	171012k
⁶³Cu⁶⁵Cu	G68		28	X	0	29	38023.7	38023.7	-0.0315	P(29)	P(14)	171018k
⁶³Cu⁶⁵Cu	G68		28	X	0	29	38023.7	38023.7	-0.0235	P(29)	P(29)	171004b
⁶³Cu⁶⁵Cu	G68		29	X	0	30	38021.7	38021.7	-0.0276	P(30)	P(30)	171004c
⁶³Cu⁶⁵Cu	G68		30	X	0	31	38010.4	38010.3	0.0096	P(31)	P(31)	171004d
⁶³Cu⁶⁵Cu	G68		31	X	0	32	38008.2	38008.1	0.0531	P(32)	P(32)	171004g
⁶³Cu⁶⁵Cu	G68		21	X	0	20	38050	38050	0.019	R(20)	P(20)	171011g
⁶³Cu⁶⁵Cu	G68		26	X	0	25	38039.8	38039.8	-0.0229	R(25)	P(25)	171011a
⁶³Cu⁶⁵Cu	G68		27	X	0	26	38037.7	38037.8	-0.0131	R(26)	P(26)	171004k
⁶³Cu⁶⁵Cu	G68		28	X	0	27	38035.8	38035.9	-0.0159	R(27)	P(27)	171004j
⁶³Cu⁶⁵Cu	G68		29	X	0	28	38034.3	38034.3	0.0592	R(28)	P(30)	171012k
⁶³Cu⁶⁵Cu	G68		30	X	0	29	38023.3	38023.4	-0.0102	R(29)	P(29)	171004b
⁶³Cu⁶⁵Cu	G68		30	X	0	29	38023.4	38023.4	0.0118	R(29)	P(14)	171018k
⁶³Cu⁶⁵Cu	G68		33	X	0	32	38016.5	38016.6	-0.052	R(32)	P(32)	171004g
⁶³Cu⁶⁵Cu	I1		2	X	0	3	37406	37406	-0.011	P(3)	P(3)	170320d
⁶³Cu⁶⁵Cu	I1		2	X	0	3	37406	37406	0.002	P(3)	P(3)	160825h
⁶³Cu⁶⁵Cu	I1		2	X	0	3	37406	37406	0.005	P(3)	P(3)	160920b
⁶³Cu⁶⁵Cu	I1		3	X	0	4	37405.8	37405.8	0.013	P(4)	P(4)	170320c
⁶³Cu⁶⁵Cu	I1		4	X	0	5	37405.6	37405.6	-0.024	P(5)	P(10)	160829a
⁶³Cu⁶⁵Cu	I1		4	X	0	5	37405.7	37405.6	0.071	P(5)	P(5)	160920a
⁶³Cu⁶⁵Cu	I1		5	X	0	6	37405.5	37405.4	0.053	P(6)	P(6)	160920c
⁶³Cu⁶⁵Cu	I1		6	X	0	7	37405.3	37405.3	-0.001	P(7)	P(7)	160919a
⁶³Cu⁶⁵Cu	I1		8	X	0	9	37405	37405	0.036	P(9)	P(9)	160819f
⁶³Cu⁶⁵Cu	I1		8	X	0	9	37405	37405	0.039	P(9)	P(13)	160926b
⁶³Cu⁶⁵Cu	I1		9	X	0	10	37404.9	37404.8	0.02	P(10)	P(14)	160926c
⁶³Cu⁶⁵Cu	I1		10	X	0	11	37404.7	37404.7	0.014	P(11)	P(11)	160921a
⁶³Cu⁶⁵Cu	I1		12	X	0	13	37404.5	37404.5	0.031	P(13)	P(13)	160921b
⁶³Cu⁶⁵Cu	I1		13	X	0	14	37404.4	37404.3	0.008	P(14)	P(14)	160922a
⁶³Cu⁶⁵Cu	I1		14	X	0	15	37404.2	37404.2	-0.005	P(15)	P(18)	160926e
⁶³Cu⁶⁵Cu	I1		14	X	0	15	37404.3	37404.2	0.034	P(15)	P(15)	160819h
⁶³Cu⁶⁵Cu	I1		15	X	0	16	37404.2	37404.1	0.005	P(16)	P(19)	160926g
⁶³Cu⁶⁵Cu	I1		15	X	0	16	37404.2	37404.1	0.006	P(16)	P(16)	160922b
⁶³Cu⁶⁵Cu	I1		16	X	0	17	37404.1	37404.1	0.013	P(17)	P(17)	160921c
⁶³Cu⁶⁵Cu	I1		16	X	0	17	37404.1	37404.1	0.018	P(17)	P(20)	160926h
⁶³Cu⁶⁵Cu	I1		17	X	0	18	37404	37404	-0.002	P(18)	P(18)	160922c
⁶³Cu⁶⁵Cu	I1		19	X	0	20	37403.8	37403.8	-0.015	P(20)	P(20)	160922d
⁶³Cu⁶⁵Cu	I1		20	X	0	21	37403.7	37403.8	-0.065	P(21)	P(8)	160826a
⁶³Cu⁶⁵Cu	I1		20	X	0	21	37403.7	37403.8	-0.042	P(21)	P(2)	170321a
⁶³Cu⁶⁵Cu	I1		20	X	0	21	37403.7	37403.8	-0.036	P(21)	P(21)	160819j
⁶³Cu⁶⁵Cu	I1		21	X	0	22	37403.6	37403.7	-0.134	P(22)	P(3)	160825h
⁶³Cu⁶⁵Cu	I1		21	X	0	22	37403.7	37403.7	-0.022	P(22)	P(22)	160922e
⁶³Cu⁶⁵Cu	I1		21	X	0	22	37403.7	37403.7	-0.011	P(22)	P(3)	160920b
⁶³Cu⁶⁵Cu	I1		21	X	0	22	37403.7	37403.7	-0.009	P(22)	P(3)	170320d
⁶³Cu⁶⁵Cu	I1		22	X	0	23	37403.6	37403.7	-0.082	P(23)	P(4)	170320c
⁶³Cu⁶⁵Cu	I1		23	X	0	24	37403.6	37403.6	-0.044	P(24)	P(5)	160920a
⁶³Cu⁶⁵Cu	I1		24	X	0	25	37403.5	37403.6	-0.086	P(25)	P(6)	160920c
⁶³Cu⁶⁵Cu	I1		24	X	0	25	37403.5	37403.6	-0.059	P(25)	P(25)	160921d
⁶³Cu⁶⁵Cu	I1		25	X	0	26	37403.5	37403.5	-0.014	P(26)	P(28)	160927c
⁶³Cu⁶⁵Cu	I1		26	X	0	27	37403.5	37403.5	-0.059	P(27)	P(27)	160822b
⁶³Cu⁶⁵Cu	I1		26	X	0	27	37403.5	37403.5	-0.012	P(27)	P(29)	160927d
⁶³Cu⁶⁵Cu	I1		27	X	0	28	37403.5	37403.5	0.024	P(28)	P(30)	160927e
⁶³Cu⁶⁵Cu	I1		28	X	0	29	37403.4	37403.5	-0.052	P(29)	P(31)	160822d
⁶³Cu⁶⁵Cu	I1		28	X	0	29	37403.5	37403.5	0.005	P(29)	P(31)	170707c
⁶³Cu⁶⁵Cu	I1		29	X	0	30	37403.4	37403.4	-0.007	P(30)	P(11)	160921a
⁶³Cu⁶⁵Cu	I1		29	X	0	30	37403.5	37403.4	0.012	P(30)	P(30)	160921e
⁶³Cu⁶⁵Cu	I1		30	X	0	31	37403.4	37403.4	-0.021	P(31)	P(31)	170410c
⁶³Cu⁶⁵Cu	I1		30	X	0	31	37403.4	37403.4	-0.01	P(31)	P(31)	160822c
⁶³Cu⁶⁵Cu	I1		31	X	0	32	37403.4	37403.4	-0.052	P(32)	P(32)	170403b
⁶³Cu⁶⁵Cu	I1		32	X	0	33	37403.4	37403.4	-0.008	P(33)	P(33)	160922f
⁶³Cu⁶⁵Cu	I1		33	X	0	34	37403.4	37403.4	-0.026	P(34)	P(34)	170327a
⁶³Cu⁶⁵Cu	I1		33	X	0	34	37403.4	37403.4	-0.013	P(34)	P(34)	170329d
⁶³Cu⁶⁵Cu	I1		33	X	0	34	37403.4	37403.4	-0.009	P(34)	P(34)	160923a
⁶³Cu⁶⁵Cu	I1		33	X	0	34	37403.5	37403.4	0.045	P(34)	P(34)	161014a
⁶³Cu⁶⁵Cu	I1		34	X	0	35	37403.4	37403.4	-0.006	P(35)	P(35)	161018a
⁶³Cu⁶⁵Cu	I1		34	X	0	35	37403.4	37403.4	-0.001	P(35)	P(35)	170327b
⁶³Cu⁶⁵Cu	I1		35	X	0	36	37403.4	37403.4	0.005	P(36)	P(36)	170328a
⁶³Cu⁶⁵Cu	I1		35	X	0	36	37403.5	37403.4	0.038	P(36)	P(36)	160928b
⁶³Cu⁶⁵Cu	I1		36	X	0	37	37403.4	37403.4	0.021	P(37)	P(37)	160928c
⁶³Cu⁶⁵Cu	I1		37	X	0	38	37403.5	37403.4	0.055	P(38)	P(38)	160928d
⁶³Cu⁶⁵Cu	I1		38	X	0	39	37403.4	37403.4	0.003	P(39)	P(39)	170328g
⁶³Cu⁶⁵Cu	I1		38	X	0	39	37403.5	37403.4	0.062	P(39)	P(39)	161020a
⁶³Cu⁶⁵Cu	I1		39	X	0	40	37403.5	37403.5	0.045	P(40)	P(40)	170328f
⁶³Cu⁶⁵Cu	I1		39	X	0	40	37403.5	37403.5	0.085	P(40)	P(40)	161020b
⁶³Cu⁶⁵Cu	I1		50	X	0	51	37403.4	37403.5	-0.037	P(51)	P(52)	170712e
⁶³Cu⁶⁵Cu	I1		3	X	0	3	37406.7	37406.7	0.011	Q(3)	P(3)	170320d
⁶³Cu⁶⁵Cu	I1		3	X	0	3	37406.7	37406.7	0.039	Q(3)	P(3)	160825h
⁶³Cu⁶⁵Cu	I1		3	X	0	3	37406.7	37406.7	0.055	Q(3)	P(3)	160920b
⁶³Cu⁶⁵Cu	I1		4	X	0	4	37406.6	37406.7	-0.043	Q(4)	P(4)	170320c
⁶³Cu⁶⁵Cu	I1		5	X	0	5	37406.8	37406.7	0.048	Q(5)	P(5)	160920a
⁶³Cu⁶⁵Cu	I1		5	X	0	5	37406.8	37406.7	0.114	Q(5)	P(10)	160829a
⁶³Cu⁶⁵Cu	I1		6	X	0	6	37406.8	37406.8	0.03	Q(6)	P(6)	160920c
⁶³Cu⁶⁵Cu	I1		7	X	0	7	37406.8	37406.8	0.013	Q(7)	P(7)	160919a
⁶³Cu⁶⁵Cu	I1		9	X	0	9	37406.9	37407	-0.023	Q(9)	P(13)	160926b
⁶³Cu⁶⁵Cu	I1		9	X	0	9	37407	37407	0.023	Q(9)	P(9)	160819f
⁶³Cu⁶⁵Cu	I1		10	X	0	10	37407	37407	-0.005	Q(10)	P(14)	160926c
⁶³Cu⁶⁵Cu	I1		11	X	0	11	37407.1	37407.1	0.018	Q(11)	P(11)	160921a
⁶³Cu⁶⁵Cu	I1		13	X	0	13	37407.3	37407.3	0.021	Q(13)	P(13)	160921b
⁶³Cu⁶⁵Cu	I1		14	X	0	14	37407.4	37407.4	-0.015	Q(14)	P(17)	160926f
⁶³Cu⁶⁵Cu	I1		14	X	0	14	37407.4	37407.4	0.016	Q(14)	P(14)	160922a
⁶³Cu⁶⁵Cu	I1		15	X	0	15	37407.5	37407.5	0	Q(15)	P(18)	160926e
⁶³Cu⁶⁵Cu	I1		15	X	0	15	37407.6	37407.5	0.014	Q(15)	P(15)	160819h
⁶³Cu⁶⁵Cu	I1		16	X	0	16	37407.6	37407.7	-0.036	Q(16)	P(19)	160926g
⁶³Cu⁶⁵Cu	I1		16	X	0	16	37407.7	37407.7	0.005	Q(16)	P(16)	160922b
⁶³Cu⁶⁵Cu	I1		20	X	0	20	37408.2	37408.2	0.012	Q(20)	P(20)	160922d
⁶³Cu⁶⁵Cu	I1		21	X	0	21	37408.3	37408.4	-0.099	Q(21)	P(8)	160826a
⁶³Cu⁶⁵Cu	I1		21	X	0	21	37408.3	37408.4	-0.039	Q(21)	P(2)	170321a
⁶³Cu⁶⁵Cu	I1		21	X	0	21	37408.3	37408.4	-0.033	Q(21)	P(21)	160819j
⁶³Cu⁶⁵Cu	I1		22	X	0	22	37408.4	37408.5	-0.095	Q(22)	P(3)	160825h
⁶³Cu⁶⁵Cu	I1		22	X	0	22	37408.5	37408.5	-0.07	Q(22)	P(3)	160920b
⁶³Cu⁶⁵Cu	I1		22	X	0	22	37408.5	37408.5	-0.055	Q(22)	P(3)	170320d
⁶³Cu⁶⁵Cu	I1		22	X	0	22	37408.5	37408.5	0.007	Q(22)	P(22)	160922e
⁶³Cu⁶⁵Cu	I1		26	X	0	26	37409.3	37409.2	0.046	Q(26)	P(28)	160927c
⁶³Cu⁶⁵Cu	I1		27	X	0	27	37409.4	37409.4	0.004	Q(27)	P(29)	160927d
⁶³Cu⁶⁵Cu	I1		27	X	0	27	37409.4	37409.4	0.005	Q(27)	P(27)	160822b
⁶³Cu⁶⁵Cu	I1		28	X	0	28	37409.6	37409.6	0.004	Q(28)	P(30)	160927e
⁶³Cu⁶⁵Cu	I1		29	X	0	29	37409.8	37409.8	0.052	Q(29)	P(31)	170707c
⁶³Cu⁶⁵Cu	I1		30	X	0	30	37410	37410	-0.013	Q(30)	P(30)	160921e
⁶³Cu⁶⁵Cu	I1		31	X	0	31	37410.2	37410.2	-0.027	Q(31)	P(31)	170410c
⁶³Cu⁶⁵Cu	I1		31	X	0	31	37410.2	37410.2	0	Q(31)	P(31)	160822c
⁶³Cu⁶⁵Cu	I1		32	X	0	32	37410.4	37410.4	-0.034	Q(32)	P(32)	170403b
⁶³Cu⁶⁵Cu	I1		33	X	0	33	37410.6	37410.6	-0.022	Q(33)	P(33)	160922f
⁶³Cu⁶⁵Cu	I1		34	X	0	34	37410.8	37410.8	-0.007	Q(34)	P(34)	170327a
⁶³Cu⁶⁵Cu	I1		34	X	0	34	37410.8	37410.8	0.036	Q(34)	P(34)	161014a
⁶³Cu⁶⁵Cu	I1		34	X	0	34	37410.9	37410.8	0.13	Q(34)	P(34)	160923a
⁶³Cu⁶⁵Cu	I1		35	X	0	35	37411	37411	-0.012	Q(35)	P(35)	170327b
⁶³Cu⁶⁵Cu	I1		35	X	0	35	37411.1	37411	0.082	Q(35)	P(35)	161018a
⁶³Cu⁶⁵Cu	I1		36	X	0	36	37411.2	37411.2	-0.007	Q(36)	P(36)	160928b
⁶³Cu⁶⁵Cu	I1		36	X	0	36	37411.2	37411.2	-0.001	Q(36)	P(36)	170328a
⁶³Cu⁶⁵Cu	I1		36	X	0	36	37411.3	37411.2	0.042	Q(36)	P(36)	161019a
⁶³Cu⁶⁵Cu	I1		37	X	0	37	37411.5	37411.4	0.01	Q(37)	P(37)	160928c
⁶³Cu⁶⁵Cu	I1		39	X	0	39	37411.8	37411.9	-0.057	Q(39)	P(39)	170328g
⁶³Cu⁶⁵Cu	I1		40	X	0	40	37412.1	37412.1	-0.037	Q(40)	P(40)	170328f
⁶³Cu⁶⁵Cu	I1		4	X	0	3	37407.5	37407.5	-0.004	R(3)	P(3)	160825h
⁶³Cu⁶⁵Cu	I1		6	X	0	5	37408.1	37408.1	0.018	R(5)	P(5)	160920a
⁶³Cu⁶⁵Cu	I1		7	X	0	6	37408.4	37408.3	0.038	R(6)	P(6)	160920c
⁶³Cu⁶⁵Cu	I1		8	X	0	7	37408.7	37408.6	0.048	R(7)	P(7)	160919a
⁶³Cu⁶⁵Cu	I1		10	X	0	9	37409.2	37409.2	0.036	R(9)	P(13)	160926b
⁶³Cu⁶⁵Cu	I1		10	X	0	9	37409.3	37409.2	0.08	R(9)	P(9)	160819f
⁶³Cu⁶⁵Cu	I1		11	X	0	10	37409.5	37409.5	0.03	R(10)	P(14)	160926c
⁶³Cu⁶⁵Cu	I1		14	X	0	13	37410.4	37410.4	0.014	R(13)	P(13)	160921b
⁶³Cu⁶⁵Cu	I1		15	X	0	14	37410.8	37410.8	0.011	R(14)	P(14)	160922a
⁶³Cu⁶⁵Cu	I1		16	X	0	15	37411.1	37411.1	-0.01	R(15)	P(15)	160819h
⁶³Cu⁶⁵Cu	I1		16	X	0	15	37411.1	37411.1	-0.004	R(15)	P(18)	160926e
⁶³Cu⁶⁵Cu	I1		17	X	0	16	37411.5	37411.4	0.021	R(16)	P(16)	160922b
⁶³Cu⁶⁵Cu	I1		17	X	0	16	37411.5	37411.4	0.024	R(16)	P(19)	160926g
⁶³Cu⁶⁵Cu	I1		18	X	0	17	37411.8	37411.8	-0.038	R(17)	P(17)	160921c
⁶³Cu⁶⁵Cu	I1		18	X	0	17	37411.8	37411.8	-0.012	R(17)	P(20)	160926h
⁶³Cu⁶⁵Cu	I1		19	X	0	18	37412.1	37412.2	-0.009	R(18)	P(18)	160922c
⁶³Cu⁶⁵Cu	I1		21	X	0	20	37412.9	37412.9	-0.022	R(20)	P(20)	160922d
⁶³Cu⁶⁵Cu	I1		22	X	0	21	37413.3	37413.3	-0.004	R(21)	P(21)	160819j
⁶³Cu⁶⁵Cu	I1		23	X	0	22	37413.5	37413.6	-0.106	R(22)	P(3)	160825h
⁶³Cu⁶⁵Cu	I1		23	X	0	22	37413.6	37413.6	-0.063	R(22)	P(3)	160920b
⁶³Cu⁶⁵Cu	I1		23	X	0	22	37413.6	37413.6	-0.029	R(22)	P(3)	170320d
⁶³Cu⁶⁵Cu	I1		23	X	0	22	37413.6	37413.6	0.002	R(22)	P(22)	160922e
⁶³Cu⁶⁵Cu	I1		25	X	0	24	37414.3	37414.4	-0.113	R(24)	P(10)	160829a
⁶³Cu⁶⁵Cu	I1		26	X	0	25	37414.8	37414.8	-0.034	R(25)	P(6)	160920c
⁶³Cu⁶⁵Cu	I1		26	X	0	25	37414.8	37414.8	-0.008	R(25)	P(25)	160921d
⁶³Cu⁶⁵Cu	I1		27	X	0	26	37415.2	37415.2	-0.06	R(26)	P(28)	160927c
⁶³Cu⁶⁵Cu	I1		28	X	0	27	37415.6	37415.6	-0.022	R(27)	P(27)	160822b
⁶³Cu⁶⁵Cu	I1		28	X	0	27	37415.6	37415.6	-0.014	R(27)	P(29)	160927d
⁶³Cu⁶⁵Cu	I1		29	X	0	28	37416	37416	-0.037	R(28)	P(30)	160927e
⁶³Cu⁶⁵Cu	I1		30	X	0	29	37416.4	37416.4	-0.033	R(29)	P(31)	160822d
⁶³Cu⁶⁵Cu	I1		30	X	0	29	37416.5	37416.4	0.009	R(29)	P(31)	170707c
⁶³Cu⁶⁵Cu	I1		31	X	0	30	37416.8	37416.9	-0.026	R(30)	P(11)	160921a
⁶³Cu⁶⁵Cu	I1		32	X	0	31	37417.2	37417.3	-0.055	R(31)	P(31)	160822c
⁶³Cu⁶⁵Cu	I1		32	X	0	31	37417.3	37417.3	-0.001	R(31)	P(31)	170410c
⁶³Cu⁶⁵Cu	I1		33	X	0	32	37417.7	37417.7	-0.014	R(32)	P(32)	170403b
⁶³Cu⁶⁵Cu	I1		35	X	0	34	37418.6	37418.6	0.004	R(34)	P(34)	170327a
⁶³Cu⁶⁵Cu	I1		35	X	0	34	37418.6	37418.6	0.029	R(34)	P(34)	160923a
⁶³Cu⁶⁵Cu	I1		36	X	0	35	37419	37419	0.022	R(35)	P(35)	170327b
⁶³Cu⁶⁵Cu	I1		36	X	0	35	37419.1	37419	0.066	R(35)	P(35)	160928a
⁶³Cu⁶⁵Cu	I1		36	X	0	35	37419.1	37419	0.066	R(35)	P(35)	161018a
⁶³Cu⁶⁵Cu	I1		37	X	0	36	37419.5	37419.4	0.04	R(36)	P(36)	161019a
⁶³Cu⁶⁵Cu	I1		37	X	0	36	37419.5	37419.4	0.042	R(36)	P(36)	170328a
⁶³Cu⁶⁵Cu	I1		37	X	0	36	37419.5	37419.4	0.046	R(36)	P(36)	160928b
⁶³Cu⁶⁵Cu	I1		38	X	0	37	37419.9	37419.9	0.023	R(37)	P(37)	160928c
⁶³Cu⁶⁵Cu	I1		39	X	0	38	37420.4	37420.3	0.078	R(38)	P(38)	160928d
⁶³Cu⁶⁵Cu	I1		40	X	0	39	37420.8	37420.7	0.036	R(39)	P(39)	170328g
⁶³Cu⁶⁵Cu	I1		40	X	0	39	37420.8	37420.7	0.097	R(39)	P(39)	161020a
⁶³Cu⁶⁵Cu	I1		41	X	0	40	37421.2	37421.2	0.048	R(40)	P(40)	170328f
⁶³Cu⁶⁵Cu	I1		41	X	0	40	37421.2	37421.2	0.085	R(40)	P(40)	161020b
⁶³Cu⁶⁵Cu	I1		51	X	0	50	37425.3	37425.4	-0.078	R(50)	P(51)	170712d
⁶³Cu⁶⁵Cu	I1		52	X	0	51	37425.7	37425.8	-0.114	R(51)	P(52)	170712e
⁶³Cu⁶⁵Cu	I2		2	X	0	3	37693.8	37693.8	0.015	P(3)	P(3)	160901e
⁶³Cu⁶⁵Cu	I2		4	X	0	5	37693.4	37693.4	0.027	P(5)	P(10)	160905e
⁶³Cu⁶⁵Cu	I2		4	X	0	5	37693.5	37693.4	0.043	P(5)	P(5)	160831d
⁶³Cu⁶⁵Cu	I2		4	X	0	5	37693.5	37693.4	0.057	P(5)	P(5)	160831d
⁶³Cu⁶⁵Cu	I2		6	X	0	7	37693.1	37693.1	0.004	P(7)	P(7)	160902a
⁶³Cu⁶⁵Cu	I2		6	X	0	7	37693.1	37693.1	0.007	P(7)	P(7)	160906a
⁶³Cu⁶⁵Cu	I2		7	X	0	8	37693	37692.9	0.03	P(8)	P(8)	160906c
⁶³Cu⁶⁵Cu	I2		8	X	0	9	37692.8	37692.8	0.027	P(9)	P(13)	160906d
⁶³Cu⁶⁵Cu	I2		9	X	0	10	37692.7	37692.7	-0.001	P(10)	P(10)	160902b
⁶³Cu⁶⁵Cu	I2		9	X	0	10	37692.7	37692.7	0.004	P(10)	P(14)	160906e
⁶³Cu⁶⁵Cu	I2		10	X	0	11	37692.6	37692.6	0.03	P(11)	P(11)	160906f
⁶³Cu⁶⁵Cu	I2		11	X	0	12	37692.5	37692.4	0.02	P(12)	P(12)	160907b
⁶³Cu⁶⁵Cu	I2		12	X	0	13	37692.4	37692.3	0.013	P(13)	P(13)	160907c
⁶³Cu⁶⁵Cu	I2		13	X	0	14	37692.3	37692.3	0.009	P(14)	P(14)	160907e
⁶³Cu⁶⁵Cu	I2		14	X	0	15	37692.1	37692.2	-0.042	P(15)	P(18)	160907f
⁶³Cu⁶⁵Cu	I2		14	X	0	15	37692.2	37692.2	-0.005	P(15)	P(15)	160831b
⁶³Cu⁶⁵Cu	I2		15	X	0	16	37692.1	37692.1	-0.032	P(16)	P(5)	160831c
⁶³Cu⁶⁵Cu	I2		15	X	0	16	37692.1	37692.1	0.01	P(16)	P(19)	160907g
⁶³Cu⁶⁵Cu	I2		16	X	0	17	37692	37692	0.016	P(17)	P(17)	160907h
⁶³Cu⁶⁵Cu	I2		17	X	0	18	37692	37692	0.023	P(18)	P(18)	160908a
⁶³Cu⁶⁵Cu	I2		18	X	0	19	37691.9	37691.9	-0.042	P(19)	P(7)	160830e
⁶³Cu⁶⁵Cu	I2		18	X	0	19	37691.9	37691.9	-0.022	P(19)	P(20)	160908d
⁶³Cu⁶⁵Cu	I2		18	X	0	19	37691.9	37691.9	0.011	P(19)	P(19)	160908b
⁶³Cu⁶⁵Cu	I2		20	X	0	21	37691.9	37691.9	-0.015	P(21)	P(8)	160905a
⁶³Cu⁶⁵Cu	I2		20	X	0	21	37691.9	37691.9	-0.012	P(21)	P(21)	160901a
⁶³Cu⁶⁵Cu	I2		21	X	0	22	37691.8	37691.9	-0.041	P(22)	P(3)	160901e
⁶³Cu⁶⁵Cu	I2		21	X	0	22	37691.8	37691.9	-0.02	P(22)	P(3)	160901e
⁶³Cu⁶⁵Cu	I2		21	X	0	22	37691.9	37691.9	0.046	P(22)	P(22)	160908h
⁶³Cu⁶⁵Cu	I2		22	X	0	23	37691.9	37691.8	0.026	P(23)	P(23)	160908j
⁶³Cu⁶⁵Cu	I2		23	X	0	24	37691.8	37691.8	-0.037	P(24)	P(5)	160831d
⁶³Cu⁶⁵Cu	I2		23	X	0	24	37691.9	37691.8	0.026	P(24)	P(24)	160909b
⁶³Cu⁶⁵Cu	I2		24	X	0	25	37691.9	37691.9	0.04	P(25)	P(25)	160909d
⁶³Cu⁶⁵Cu	I2		25	X	0	26	37691.9	37691.9	-0.011	P(26)	P(7)	160902a
⁶³Cu⁶⁵Cu	I2		25	X	0	26	37691.9	37691.9	0.016	P(26)	P(7)	160906a
⁶³Cu⁶⁵Cu	I2		25	X	0	26	37691.9	37691.9	0.022	P(26)	P(26)	160909e
⁶³Cu⁶⁵Cu	I2		26	X	0	27	37691.9	37691.9	0.006	P(27)	P(8)	160906c
⁶³Cu⁶⁵Cu	I2		27	X	0	28	37692	37692	0.014	P(28)	P(28)	160909g
⁶³Cu⁶⁵Cu	I2		28	X	0	29	37692	37692	-0.041	P(29)	P(10)	160902b
⁶³Cu⁶⁵Cu	I2		31	X	0	32	37692.2	37692.2	0.022	P(32)	P(32)	170718a
⁶³Cu⁶⁵Cu	I2		34	X	0	35	37692.5	37692.5	0.032	P(35)	P(35)	170718b
⁶³Cu⁶⁵Cu	I2		43	X	0	44	37693.9	37693.9	0.04	P(44)	P(44)	170718d
⁶³Cu⁶⁵Cu	I2		48	X	0	49	37695	37695	-0.027	P(49)	P(50)	170717d
⁶³Cu⁶⁵Cu	I2		3	X	0	3	37694.4	37694.5	-0.006	Q(3)	P(3)	160901e
⁶³Cu⁶⁵Cu	I2		5	X	0	5	37694.5	37694.5	0.008	Q(5)	P(5)	160831d
⁶³Cu⁶⁵Cu	I2		5	X	0	5	37694.5	37694.5	0.009	Q(5)	P(5)	160831d
⁶³Cu⁶⁵Cu	I2		5	X	0	5	37694.5	37694.5	0.015	Q(5)	P(10)	160905e
⁶³Cu⁶⁵Cu	I2		7	X	0	7	37694.6	37694.7	-0.025	Q(7)	P(7)	160902a
⁶³Cu⁶⁵Cu	I2		7	X	0	7	37694.7	37694.7	0.012	Q(7)	P(7)	160906a
⁶³Cu⁶⁵Cu	I2		8	X	0	8	37694.7	37694.7	-0.033	Q(8)	P(8)	160906c
⁶³Cu⁶⁵Cu	I2		9	X	0	9	37694.8	37694.8	0.004	Q(9)	P(13)	160906d
⁶³Cu⁶⁵Cu	I2		10	X	0	10	37694.9	37694.9	-0.047	Q(10)	P(14)	160906e
⁶³Cu⁶⁵Cu	I2		10	X	0	10	37694.9	37694.9	0.022	Q(10)	P(10)	160902b
⁶³Cu⁶⁵Cu	I2		11	X	0	11	37695	37695	-0.02	Q(11)	P(11)	160906f
⁶³Cu⁶⁵Cu	I2		12	X	0	12	37695.1	37695.1	-0.006	Q(12)	P(12)	160907b
⁶³Cu⁶⁵Cu	I2		13	X	0	13	37695.2	37695.2	-0.026	Q(13)	P(13)	160907c
⁶³Cu⁶⁵Cu	I2		14	X	0	14	37695.4	37695.4	-0.005	Q(14)	P(14)	160907e
⁶³Cu⁶⁵Cu	I2		15	X	0	15	37695.5	37695.5	-0.045	Q(15)	P(18)	160907f
⁶³Cu⁶⁵Cu	I2		15	X	0	15	37695.5	37695.5	0.035	Q(15)	P(15)	160831b
⁶³Cu⁶⁵Cu	I2		16	X	0	16	37695.7	37695.7	0.012	Q(16)	P(19)	160907g
⁶³Cu⁶⁵Cu	I2		17	X	0	17	37695.8	37695.8	-0.02	Q(17)	P(17)	160907h
⁶³Cu⁶⁵Cu	I2		18	X	0	18	37696	37696	-0.022	Q(18)	P(18)	160908a
⁶³Cu⁶⁵Cu	I2		19	X	0	19	37696.2	37696.2	-0.006	Q(19)	P(19)	160908b
⁶³Cu⁶⁵Cu	I2		19	X	0	19	37696.2	37696.2	0.044	Q(19)	P(7)	160830e
⁶³Cu⁶⁵Cu	I2		21	X	0	21	37696.5	37696.5	0.002	Q(21)	P(21)	160901a
⁶³Cu⁶⁵Cu	I2		21	X	0	21	37696.6	37696.5	0.039	Q(21)	P(8)	160905a
⁶³Cu⁶⁵Cu	I2		22	X	0	22	37696.7	37696.7	-0.025	Q(22)	P(3)	160901e
⁶³Cu⁶⁵Cu	I2		22	X	0	22	37696.8	37696.7	0.024	Q(22)	P(22)	160908h
⁶³Cu⁶⁵Cu	I2		23	X	0	23	37697	37697	-0.006	Q(23)	P(23)	160908j
⁶³Cu⁶⁵Cu	I2		24	X	0	24	37697.2	37697.2	-0.025	Q(24)	P(24)	160909b
⁶³Cu⁶⁵Cu	I2		24	X	0	24	37697.2	37697.2	-0.018	Q(24)	P(5)	160831d
⁶³Cu⁶⁵Cu	I2		25	X	0	25	37697.5	37697.4	0.046	Q(25)	P(25)	160909d
⁶³Cu⁶⁵Cu	I2		26	X	0	26	37697.6	37697.7	-0.069	Q(26)	P(7)	160906a
⁶³Cu⁶⁵Cu	I2		26	X	0	26	37697.6	37697.7	-0.069	Q(26)	P(26)	160909e
⁶³Cu⁶⁵Cu	I2		26	X	0	26	37697.6	37697.7	-0.039	Q(26)	P(7)	160902a
⁶³Cu⁶⁵Cu	I2		27	X	0	27	37697.9	37697.9	0.029	Q(27)	P(27)	160909f
⁶³Cu⁶⁵Cu	I2		28	X	0	28	37698.2	37698.2	-0.023	Q(28)	P(28)	160909g
⁶³Cu⁶⁵Cu	I2		32	X	0	32	37699.3	37699.3	0.011	Q(32)	P(32)	170718a
⁶³Cu⁶⁵Cu	I2		35	X	0	35	37700.2	37700.3	-0.025	Q(35)	P(35)	170718b
⁶³Cu⁶⁵Cu	I2		40	X	0	40	37702.1	37702.1	0.042	Q(40)	P(40)	170718c
⁶³Cu⁶⁵Cu	I2		44	X	0	44	37703.7	37703.6	0.052	Q(44)	P(44)	170718d
⁶³Cu⁶⁵Cu	I2		49	X	0	49	37705.9	37705.9	0.037	Q(49)	P(50)	170717d
⁶³Cu⁶⁵Cu	I2		50	X	0	50	37706.3	37706.3	-0.052	Q(50)	P(51)	170719e
⁶³Cu⁶⁵Cu	I2		4	X	0	3	37695.3	37695.3	-0.007	R(3)	P(3)	160901e
⁶³Cu⁶⁵Cu	I2		4	X	0	3	37695.3	37695.3	-0.006	R(3)	P(3)	160901e
⁶³Cu⁶⁵Cu	I2		6	X	0	5	37695.9	37695.9	0.006	R(5)	P(5)	160831d
⁶³Cu⁶⁵Cu	I2		6	X	0	5	37695.9	37695.9	0.008	R(5)	P(5)	160831d
⁶³Cu⁶⁵Cu	I2		6	X	0	5	37695.9	37695.9	0.028	R(5)	P(10)	160905e
⁶³Cu⁶⁵Cu	I2		8	X	0	7	37696.4	37696.4	-0.034	R(7)	P(7)	160902a
⁶³Cu⁶⁵Cu	I2		8	X	0	7	37696.4	37696.4	-0.026	R(7)	P(7)	160906a
⁶³Cu⁶⁵Cu	I2		9	X	0	8	37696.7	37696.7	0.008	R(8)	P(8)	160906c
⁶³Cu⁶⁵Cu	I2		10	X	0	9	37697	37697	0.003	R(9)	P(13)	160906d
⁶³Cu⁶⁵Cu	I2		11	X	0	10	37697.4	37697.4	-0.003	R(10)	P(14)	160906e
⁶³Cu⁶⁵Cu	I2		11	X	0	10	37697.4	37697.4	0.013	R(10)	P(10)	160902b
⁶³Cu⁶⁵Cu	I2		12	X	0	11	37697.7	37697.7	0.015	R(11)	P(11)	160906f
⁶³Cu⁶⁵Cu	I2		13	X	0	12	37698	37698	0.017	R(12)	P(12)	160907b
⁶³Cu⁶⁵Cu	I2		14	X	0	13	37698.3	37698.4	-0.015	R(13)	P(13)	160907c
⁶³Cu⁶⁵Cu	I2		15	X	0	14	37698.7	37698.7	-0.019	R(14)	P(14)	160907e
⁶³Cu⁶⁵Cu	I2		16	X	0	15	37699	37699.1	-0.03	R(15)	P(18)	160907f
⁶³Cu⁶⁵Cu	I2		16	X	0	15	37699.1	37699.1	0.004	R(15)	P(15)	160831b
⁶³Cu⁶⁵Cu	I2		17	X	0	16	37699.4	37699.5	-0.065	R(16)	P(5)	160831c
⁶³Cu⁶⁵Cu	I2		17	X	0	16	37699.5	37699.5	0.005	R(16)	P(19)	160907g
⁶³Cu⁶⁵Cu	I2		18	X	0	17	37699.8	37699.8	0	R(17)	P(17)	160907h
⁶³Cu⁶⁵Cu	I2		19	X	0	18	37700.2	37700.2	-0.012	R(18)	P(18)	160908a
⁶³Cu⁶⁵Cu	I2		20	X	0	19	37700.6	37700.6	0.004	R(19)	P(19)	160908b
⁶³Cu⁶⁵Cu	I2		22	X	0	21	37701.4	37701.5	-0.023	R(21)	P(21)	160901a
⁶³Cu⁶⁵Cu	I2		22	X	0	21	37701.5	37701.5	0.013	R(21)	P(8)	160905a
⁶³Cu⁶⁵Cu	I2		23	X	0	22	37701.9	37701.9	0	R(22)	P(22)	160908h
⁶³Cu⁶⁵Cu	I2		23	X	0	22	37701.9	37701.9	0.001	R(22)	P(3)	160901e
⁶³Cu⁶⁵Cu	I2		23	X	0	22	37701.9	37701.9	0.002	R(22)	P(3)	160901e
⁶³Cu⁶⁵Cu	I2		24	X	0	23	37702.3	37702.3	-0.002	R(23)	P(23)	160908j
⁶³Cu⁶⁵Cu	I2		25	X	0	24	37702.8	37702.8	0.017	R(24)	P(24)	160909b
⁶³Cu⁶⁵Cu	I2		26	X	0	25	37703.2	37703.2	-0.006	R(25)	P(25)	160909d
⁶³Cu⁶⁵Cu	I2		27	X	0	26	37703.6	37703.7	-0.041	R(26)	P(7)	160906a
⁶³Cu⁶⁵Cu	I2		27	X	0	26	37703.7	37703.7	0.002	R(26)	P(7)	160902a
⁶³Cu⁶⁵Cu	I2		27	X	0	26	37703.7	37703.7	0.049	R(26)	P(26)	160909e
⁶³Cu⁶⁵Cu	I2		29	X	0	28	37704.6	37704.6	-0.033	R(28)	P(28)	160909g
⁶³Cu⁶⁵Cu	I2		33	X	0	32	37706.7	37706.7	0.026	R(32)	P(32)	170718a
⁶³Cu⁶⁵Cu	I2		36	X	0	35	37708.3	37708.3	-0.021	R(35)	P(35)	170718b
⁶³Cu⁶⁵Cu	I2		41	X	0	40	37711.2	37711.2	0.032	R(40)	P(40)	170718c
⁶³Cu⁶⁵Cu	I2		45	X	0	44	37713.7	37713.7	0.01	R(44)	P(44)	170718d
⁶³Cu⁶⁵Cu	I2		50	X	0	49	37717	37717	-0.039	R(49)	P(50)	170717d
⁶³Cu⁶⁵Cu	I2		51	X	0	50	37717.7	37717.7	-0.003	R(50)	P(51)	170719e
⁶³Cu⁶⁵Cu	J	0	8	X	0	9	37447.1	37447.1	-0.0429	P(9)	P(9)	160819f
⁶³Cu⁶⁵Cu	J	0	10	X	0	11	37446.9	37446.9	0.0345	P(11)	P(11)	160921a
⁶³Cu⁶⁵Cu	J	0	12	X	0	13	37446.8	37446.8	0.0087	P(13)	P(13)	160921b
⁶³Cu⁶⁵Cu	J	0	14	X	0	15	37446.6	37446.6	-0.0332	P(15)	P(15)	160819h
⁶³Cu⁶⁵Cu	J	0	15	X	0	16	37446.5	37446.5	0.0047	P(16)	P(16)	160922b
⁶³Cu⁶⁵Cu	J	0	19	X	0	20	37447.2	37447.2	0.0208	P(20)	P(20)	160922d
⁶³Cu⁶⁵Cu	J	0	20	X	0	21	37447.2	37447.2	-0.0056	P(21)	P(21)	160819j
⁶³Cu⁶⁵Cu	J	0	21	X	0	22	37447.2	37447.2	-0.0196	P(22)	P(3)	160920b
⁶³Cu⁶⁵Cu	J	0	21	X	0	22	37447.2	37447.2	-0.0086	P(22)	P(22)	160922e
⁶³Cu⁶⁵Cu	J	0	24	X	0	25	37447.4	37447.5	-0.0934	P(25)	P(25)	160921d
⁶³Cu⁶⁵Cu	J	0	29	X	0	30	37448.2	37448.2	0.0335	P(30)	P(32)	170213d
⁶³Cu⁶⁵Cu	J	0	29	X	0	30	37448.2	37448.2	0.0495	P(30)	P(30)	160921e
⁶³Cu⁶⁵Cu	J	0	30	X	0	31	37448.3	37448.3	-0.0362	P(31)	P(31)	160822c
⁶³Cu⁶⁵Cu	J	0	31	X	0	32	37448.4	37448.4	-0.0046	P(32)	P(32)	170403a
⁶³Cu⁶⁵Cu	J	0	31	X	0	32	37448.4	37448.4	0.0004	P(32)	P(32)	170208e
⁶³Cu⁶⁵Cu	J	0	32	X	0	33	37448.6	37448.5	0.0671	P(33)	P(33)	170208b
⁶³Cu⁶⁵Cu	J	0	33	X	0	34	37448.6	37448.6	0.0319	P(34)	P(34)	161014a
⁶³Cu⁶⁵Cu	J	0	34	X	0	35	37450.8	37450.8	-0.0123	P(35)	P(35)	161018a
⁶³Cu⁶⁵Cu	J	0	34	X	0	35	37450.8	37450.8	0.0447	P(35)	P(35)	160928a
⁶³Cu⁶⁵Cu	J	0	35	X	0	36	37450.6	37450.7	-0.0539	P(36)	P(36)	170328a
⁶³Cu⁶⁵Cu	J	0	35	X	0	36	37450.7	37450.7	-0.0229	P(36)	P(36)	170213f
⁶³Cu⁶⁵Cu	J	0	35	X	0	36	37450.7	37450.7	0.0461	P(36)	P(36)	160928b
⁶³Cu⁶⁵Cu	J	0	36	X	0	37	37450.8	37450.8	0.0218	P(37)	P(37)	170328b
⁶³Cu⁶⁵Cu	J	0	37	X	0	38	37450.9	37450.9	-0.0342	P(38)	P(38)	170328c
⁶³Cu⁶⁵Cu	J	0	37	X	0	38	37451	37450.9	0.0598	P(38)	P(38)	161020c
⁶³Cu⁶⁵Cu	J	0	38	X	0	39	37451.1	37451.1	-0.0225	P(39)	P(39)	170328d
⁶³Cu⁶⁵Cu	J	0	38	X	0	39	37451.2	37451.1	0.0935	P(39)	P(39)	161020a
⁶³Cu⁶⁵Cu	J	0	39	X	0	40	37451.4	37451.4	0.0102	P(40)	P(40)	161020b
⁶³Cu⁶⁵Cu	J	0	40	X	0	41	37451.7	37451.7	0.0112	P(41)	P(41)	170809d
⁶³Cu⁶⁵Cu	J	0	41	X	0	42	37452	37452	-0.0238	P(42)	P(42)	170809c
⁶³Cu⁶⁵Cu	J	0	42	X	0	43	37452.3	37452.4	-0.0451	P(43)	P(43)	170808b
⁶³Cu⁶⁵Cu	J	0	43	X	0	44	37452.7	37452.7	-0.0407	P(44)	P(44)	170808a
⁶³Cu⁶⁵Cu	J	0	43	X	0	44	37452.7	37452.7	-0.0407	P(44)	P(44)	170808a
⁶³Cu⁶⁵Cu	J	0	44	X	0	45	37453	37453	-0.0178	P(45)	P(45)	170808c
⁶³Cu⁶⁵Cu	J	0	44	X	0	45	37453	37453	-0.0148	P(45)	P(45)	170808c
⁶³Cu⁶⁵Cu	J	0	45	X	0	46	37452.9	37452.9	0.0076	P(46)	P(46)	170808d
⁶³Cu⁶⁵Cu	J	0	45	X	0	46	37452.9	37452.9	0.0096	P(46)	P(46)	170808d
⁶³Cu⁶⁵Cu	J	0	4	X	0	3	37449.5	37449.5	0.009	R(3)	P(3)	160920b
⁶³Cu⁶⁵Cu	J	0	4	X	0	3	37449.6	37449.5	0.038	R(3)	P(3)	170320d
⁶³Cu⁶⁵Cu	J	0	6	X	0	5	37450.1	37450.1	-0.0074	R(5)	P(5)	160920a
⁶³Cu⁶⁵Cu	J	0	6	X	0	5	37450.2	37450.1	0.0496	R(5)	P(10)	160829a
⁶³Cu⁶⁵Cu	J	0	7	X	0	6	37450.5	37450.4	0.0427	R(6)	P(6)	160920c
⁶³Cu⁶⁵Cu	J	0	8	X	0	7	37450.8	37450.7	0.0275	R(7)	P(7)	160919a
⁶³Cu⁶⁵Cu	J	0	10	X	0	9	37451.4	37451.4	-0.0362	R(9)	P(9)	160819f
⁶³Cu⁶⁵Cu	J	0	12	X	0	11	37452.1	37452.1	0.0081	R(11)	P(11)	160921a
⁶³Cu⁶⁵Cu	J	0	14	X	0	13	37452.8	37452.8	-0.0015	R(13)	P(13)	160921b
⁶³Cu⁶⁵Cu	J	0	15	X	0	14	37453.1	37453.1	0.0085	R(14)	P(14)	160922a
⁶³Cu⁶⁵Cu	J	0	16	X	0	15	37453.1	37453.1	0.0061	R(15)	P(15)	160819h
⁶³Cu⁶⁵Cu	J	0	17	X	0	16	37455	37455	-0.0054	R(16)	P(16)	160922b
⁶³Cu⁶⁵Cu	J	0	18	X	0	17	37455.2	37455.2	0.0078	R(17)	P(17)	160921c
⁶³Cu⁶⁵Cu	J	0	19	X	0	18	37455.5	37455.5	-0.009	R(18)	P(18)	160922c
⁶³Cu⁶⁵Cu	J	0	21	X	0	20	37456.4	37456.4	-0.0113	R(20)	P(20)	160922d
⁶³Cu⁶⁵Cu	J	0	22	X	0	21	37456.8	37456.9	-0.0602	R(21)	P(21)	160819j
⁶³Cu⁶⁵Cu	J	0	22	X	0	21	37456.9	37456.9	-0.0452	R(21)	P(2)	170321a
⁶³Cu⁶⁵Cu	J	0	23	X	0	22	37457.4	37457.4	-0.0431	R(22)	P(3)	160920b
⁶³Cu⁶⁵Cu	J	0	23	X	0	22	37457.4	37457.4	-0.0241	R(22)	P(22)	160922e
⁶³Cu⁶⁵Cu	J	0	26	X	0	25	37459.1	37459	0.0653	R(25)	P(25)	160921d
⁶³Cu⁶⁵Cu	J	0	27	X	0	26	37459.6	37459.6	-0.0139	R(26)	P(7)	160919a
⁶³Cu⁶⁵Cu	J	0	28	X	0	27	37460.2	37460.2	0.0082	R(27)	P(27)	160822b
⁶³Cu⁶⁵Cu	J	0	30	X	0	29	37461.4	37461.3	0.0539	R(29)	P(31)	170213e
⁶³Cu⁶⁵Cu	J	0	31	X	0	30	37461.9	37461.9	0.012	R(30)	P(32)	170213d
⁶³Cu⁶⁵Cu	J	0	31	X	0	30	37461.9	37461.9	0.026	R(30)	P(30)	160921e
⁶³Cu⁶⁵Cu	J	0	32	X	0	31	37462.4	37462.4	-0.0017	R(31)	P(31)	160822c
⁶³Cu⁶⁵Cu	J	0	33	X	0	32	37462.8	37462.9	-0.0133	R(32)	P(32)	170403a
⁶³Cu⁶⁵Cu	J	0	33	X	0	32	37462.9	37462.9	0.0347	R(32)	P(34)	170208f
⁶³Cu⁶⁵Cu	J	0	33	X	0	32	37462.9	37462.9	0.0397	R(32)	P(32)	170208e
⁶³Cu⁶⁵Cu	J	0	34	X	0	33	37465.5	37465.5	-0.0107	R(33)	P(33)	170208b
⁶³Cu⁶⁵Cu	J	0	35	X	0	34	37465.9	37465.8	0.0496	R(34)	P(34)	161014a
⁶³Cu⁶⁵Cu	J	0	36	X	0	35	37466.3	37466.3	-0.0456	R(35)	P(35)	170327b
⁶³Cu⁶⁵Cu	J	0	36	X	0	35	37466.3	37466.3	-0.0296	R(35)	P(35)	160928a
⁶³Cu⁶⁵Cu	J	0	36	X	0	35	37466.4	37466.3	0.0684	R(35)	P(35)	161018a
⁶³Cu⁶⁵Cu	J	0	37	X	0	36	37466.9	37466.9	-0.0384	R(36)	P(36)	170328a
⁶³Cu⁶⁵Cu	J	0	37	X	0	36	37466.9	37466.9	-0.0234	R(36)	P(36)	160928b
⁶³Cu⁶⁵Cu	J	0	37	X	0	36	37466.9	37466.9	-0.0234	R(36)	P(36)	170213f
⁶³Cu⁶⁵Cu	J	0	38	X	0	37	37467.6	37467.6	0.0105	R(37)	P(37)	170328b
⁶³Cu⁶⁵Cu	J	0	38	X	0	37	37467.6	37467.6	0.0335	R(37)	P(37)	161019d
⁶³Cu⁶⁵Cu	J	0	39	X	0	38	37468.2	37468.3	-0.0283	R(38)	P(38)	170328c
⁶³Cu⁶⁵Cu	J	0	39	X	0	38	37468.3	37468.3	0.0037	R(38)	P(38)	161020c
⁶³Cu⁶⁵Cu	J	0	40	X	0	39	37469	37469	0.0092	R(39)	P(39)	161020a
⁶³Cu⁶⁵Cu	J	0	40	X	0	39	37469	37469	0.0402	R(39)	P(39)	170328d
⁶³Cu⁶⁵Cu	J	0	41	X	0	40	37469.8	37469.7	0.0439	R(40)	P(40)	161020b
⁶³Cu⁶⁵Cu	J	0	42	X	0	41	37470.5	37470.5	-0.0166	R(41)	P(41)	170809d
⁶³Cu⁶⁵Cu	J	0	43	X	0	42	37471.3	37471.3	0.0388	R(42)	P(42)	170809c
⁶³Cu⁶⁵Cu	J	0	44	X	0	43	37472	37472	-0.0222	R(43)	P(43)	170810e
⁶³Cu⁶⁵Cu	J	0	44	X	0	43	37472	37472	-0.0052	R(43)	P(43)	170808b
⁶³Cu⁶⁵Cu	J	0	45	X	0	44	37472.2	37472.2	-0.0116	R(44)	P(44)	170808a
⁶³Cu⁶⁵Cu	J	0	45	X	0	44	37472.2	37472.2	0.0014	R(44)	P(44)	170808a
⁶³Cu⁶⁵Cu	J	0	46	X	0	45	37474.1	37474.1	-0.0313	R(45)	P(45)	170808c
⁶³Cu⁶⁵Cu	J	0	46	X	0	45	37474.1	37474.1	-0.0083	R(45)	P(45)	170808c
⁶³Cu⁶⁵Cu	J	0	47	X	0	46	37474.8	37474.8	-0.0147	R(46)	P(46)	170808d
⁶³Cu⁶⁵Cu	J	0	47	X	0	46	37474.8	37474.8	0.0073	R(46)	P(46)	170808d
⁶³Cu⁶⁵Cu	J	0	48	X	0	47	37475.7	37475.7	0.0461	R(47)	P(47)	170808g
⁶³Cu⁶⁵Cu	J	0	51	X	0	50	37478.4	37478.4	0.0119	R(50)	P(51)	170809g
⁶³Cu⁶⁵Cu	J	1	2	X	0	3	37733.5	37733.5	0.0144	P(3)	P(3)	160901e
⁶³Cu⁶⁵Cu	J	1	4	X	0	5	37733.2	37733.2	0.0673	P(5)	P(5)	160831d
⁶³Cu⁶⁵Cu	J	1	6	X	0	7	37732.8	37732.9	-0.0308	P(7)	P(7)	160906a
⁶³Cu⁶⁵Cu	J	1	7	X	0	8	37732.7	37732.7	-0.0219	P(8)	P(8)	160906c
⁶³Cu⁶⁵Cu	J	1	8	X	0	9	37732.6	37732.6	-0.019	P(9)	P(13)	160906d
⁶³Cu⁶⁵Cu	J	1	9	X	0	10	37732.5	37732.5	0.0511	P(10)	P(10)	160902b
⁶³Cu⁶⁵Cu	J	1	10	X	0	11	37732.4	37732.4	-0.0242	P(11)	P(11)	160906f
⁶³Cu⁶⁵Cu	J	1	11	X	0	12	37732.3	37732.3	-0.0277	P(12)	P(12)	160907b
⁶³Cu⁶⁵Cu	J	1	12	X	0	13	37732.2	37732.2	0.0219	P(13)	P(13)	160907c
⁶³Cu⁶⁵Cu	J	1	13	X	0	14	37732.1	37732.1	-0.0236	P(14)	P(14)	160907e
⁶³Cu⁶⁵Cu	J	1	14	X	0	15	37732	37732.1	-0.0296	P(15)	P(15)	160831b
⁶³Cu⁶⁵Cu	J	1	15	X	0	16	37732	37732	0.0011	P(16)	P(19)	160907g
⁶³Cu⁶⁵Cu	J	1	16	X	0	17	37732	37732	0.0553	P(17)	P(17)	160907h
⁶³Cu⁶⁵Cu	J	1	17	X	0	18	37731.9	37731.9	-0.0026	P(18)	P(18)	160908a
⁶³Cu⁶⁵Cu	J	1	18	X	0	19	37731.9	37731.9	-0.0065	P(19)	P(19)	160908b
⁶³Cu⁶⁵Cu	J	1	19	X	0	20	37731.8	37731.8	0.0364	P(20)	P(20)	160908d
⁶³Cu⁶⁵Cu	J	1	20	X	0	21	37731.8	37731.7	0.0785	P(21)	P(21)	160901a
⁶³Cu⁶⁵Cu	J	1	21	X	0	22	37731.6	37731.6	0.0157	P(22)	P(22)	160908h
⁶³Cu⁶⁵Cu	J	1	22	X	0	23	37731.4	37731.4	0.0031	P(23)	P(23)	160908j
⁶³Cu⁶⁵Cu	J	1	23	X	0	24	37731	37731	-0.0013	P(24)	P(24)	160909b
⁶³Cu⁶⁵Cu	J	1	24	X	0	25	37730.1	37730.1	0.0003	P(25)	P(25)	160909d
⁶³Cu⁶⁵Cu	J	1	25	X	0	26	37734.5	37734.5	0.0363	P(26)	P(26)	160909e
⁶³Cu⁶⁵Cu	J	1	26	X	0	27	37733.9	37734	-0.0486	P(27)	P(27)	160909f
⁶³Cu⁶⁵Cu	J	1	27	X	0	28	37733.8	37733.8	0.0334	P(28)	P(28)	160909g
⁶³Cu⁶⁵Cu	J	1	29	X	0	30	37733.7	37733.7	-0.0314	P(30)	P(32)	170818b
⁶³Cu⁶⁵Cu	J	1	29	X	0	30	37733.7	37733.7	0.0156	P(30)	P(30)	170810d
⁶³Cu⁶⁵Cu	J	1	32	X	0	33	37734	37734	0.0353	P(33)	P(33)	170822c
⁶³Cu⁶⁵Cu	J	1	35	X	0	36	37734.5	37734.5	0.01	P(36)	P(36)	170811b
⁶³Cu⁶⁵Cu	J	1	36	X	0	37	37734.7	37734.7	-0.0034	P(37)	P(37)	170814b
⁶³Cu⁶⁵Cu	J	1	37	X	0	38	37734.9	37734.9	-0.0023	P(38)	P(38)	170814c
⁶³Cu⁶⁵Cu	J	1	38	X	0	39	37735.2	37735.2	0.0274	P(39)	P(39)	170811c
⁶³Cu⁶⁵Cu	J	1	39	X	0	40	37735.5	37735.4	0.0405	P(40)	P(40)	170814d
⁶³Cu⁶⁵Cu	J	1	40	X	0	41	37735.6	37735.7	-0.0597	P(41)	P(41)	170814e
⁶³Cu⁶⁵Cu	J	1	41	X	0	42	37735.9	37735.9	-0.0438	P(42)	P(42)	170811d
⁶³Cu⁶⁵Cu	J	1	42	X	0	43	37736.2	37736.2	0.0194	P(43)	P(43)	170816a
⁶³Cu⁶⁵Cu	J	1	43	X	0	44	37736.5	37736.5	-0.0305	P(44)	P(44)	170811e
⁶³Cu⁶⁵Cu	J	1	45	X	0	46	37737	37737	-0.0256	P(46)	P(46)	170814f
⁶³Cu⁶⁵Cu	J	1	48	X	0	49	37736.6	37736.6	-0.001	P(49)	P(49)	170815c
⁶³Cu⁶⁵Cu	J	1	50	X	0	51	37739.9	37740	-0.07	P(51)	P(51)	170815e
⁶³Cu⁶⁵Cu	J	1	4	X	0	3	37735.2	37735.1	0.07	R(3)	P(3)	160901e
⁶³Cu⁶⁵Cu	J	1	8	X	0	7	37736.2	37736.2	-0.0507	R(7)	P(7)	160906a
⁶³Cu⁶⁵Cu	J	1	9	X	0	8	37736.6	37736.6	0.0094	R(8)	P(8)	160906c
⁶³Cu⁶⁵Cu	J	1	10	X	0	9	37736.8	37736.9	-0.0459	R(9)	P(13)	160906d
⁶³Cu⁶⁵Cu	J	1	11	X	0	10	37737.2	37737.2	0.0375	R(10)	P(10)	160902b
⁶³Cu⁶⁵Cu	J	1	12	X	0	11	37737.5	37737.6	-0.0067	R(11)	P(11)	160906f
⁶³Cu⁶⁵Cu	J	1	13	X	0	12	37737.9	37737.9	0.0078	R(12)	P(12)	160907b
⁶³Cu⁶⁵Cu	J	1	14	X	0	13	37738.3	37738.3	0.039	R(13)	P(13)	160907c
⁶³Cu⁶⁵Cu	J	1	15	X	0	14	37738.6	37738.6	0.006	R(14)	P(14)	160907e
⁶³Cu⁶⁵Cu	J	1	16	X	0	15	37739	37739	-0.0176	R(15)	P(15)	160831b
⁶³Cu⁶⁵Cu	J	1	17	X	0	16	37739.4	37739.4	0.0058	R(16)	P(19)	160907g
⁶³Cu⁶⁵Cu	J	1	18	X	0	17	37739.8	37739.8	0.0503	R(17)	P(17)	160907h
⁶³Cu⁶⁵Cu	J	1	19	X	0	18	37740.1	37740.1	-0.0424	R(18)	P(18)	160908a
⁶³Cu⁶⁵Cu	J	1	20	X	0	19	37740.5	37740.5	-0.0158	R(19)	P(19)	160908b
⁶³Cu⁶⁵Cu	J	1	21	X	0	20	37740.8	37740.8	-0.017	R(20)	P(20)	160908d
⁶³Cu⁶⁵Cu	J	1	22	X	0	21	37741	37741	0.019	R(21)	P(21)	160901a
⁶³Cu⁶⁵Cu	J	1	23	X	0	22	37741	37741	-0.0106	R(22)	P(22)	160908h
⁶³Cu⁶⁵Cu	J	1	24	X	0	23	37740.5	37740.5	-0.0153	R(23)	P(23)	160908j
⁶³Cu⁶⁵Cu	J	1	25	X	0	24	37745.4	37745.4	-0.0143	R(24)	P(24)	160909b
⁶³Cu⁶⁵Cu	J	1	26	X	0	25	37745.3	37745.3	0.0087	R(25)	P(25)	160909d
⁶³Cu⁶⁵Cu	J	1	27	X	0	26	37745.5	37745.5	0.0158	R(26)	P(26)	160909e
⁶³Cu⁶⁵Cu	J	1	28	X	0	27	37745.8	37745.9	-0.041	R(27)	P(29)	170818a
⁶³Cu⁶⁵Cu	J	1	28	X	0	27	37745.9	37745.9	0.004	R(27)	P(27)	160909f
⁶³Cu⁶⁵Cu	J	1	29	X	0	28	37746.3	37746.3	0.0345	R(28)	P(28)	160909g
⁶³Cu⁶⁵Cu	J	1	30	X	0	29	37746.8	37746.8	0.0325	R(29)	P(29)	170822a
⁶³Cu⁶⁵Cu	J	1	31	X	0	30	37747.4	37747.3	0.0686	R(30)	P(30)	170810d
⁶³Cu⁶⁵Cu	J	1	32	X	0	31	37747.9	37747.9	0.0475	R(31)	P(31)	170810f
⁶³Cu⁶⁵Cu	J	1	37	X	0	36	37751	37750.9	0.0395	R(36)	P(36)	170811b
⁶³Cu⁶⁵Cu	J	1	38	X	0	37	37751.6	37751.6	-0.0086	R(37)	P(37)	170814a
⁶³Cu⁶⁵Cu	J	1	39	X	0	38	37752.2	37752.3	-0.019	R(38)	P(38)	170814c
⁶³Cu⁶⁵Cu	J	1	40	X	0	39	37752.9	37752.9	0.0013	R(39)	P(39)	170811c
⁶³Cu⁶⁵Cu	J	1	41	X	0	40	37753.6	37753.6	-0.0131	R(40)	P(40)	170814d
⁶³Cu⁶⁵Cu	J	1	42	X	0	41	37754.3	37754.3	-0.032	R(41)	P(41)	170815b
⁶³Cu⁶⁵Cu	J	1	42	X	0	41	37754.3	37754.3	-0.018	R(41)	P(41)	170814e
⁶³Cu⁶⁵Cu	J	1	43	X	0	42	37755	37755	-0.03	R(42)	P(42)	170811d
⁶³Cu⁶⁵Cu	J	1	44	X	0	43	37755.8	37755.7	0.0985	R(43)	P(43)	170816a
⁶³Cu⁶⁵Cu	J	1	46	X	0	45	37757.1	37757	0.0728	R(45)	P(45)	170815f
⁶³Cu⁶⁵Cu	J	1	47	X	0	46	37757.5	37757.5	-0.0368	R(46)	P(46)	170814f
⁶³Cu⁶⁵Cu	J	1	48	X	0	47	37757.3	37757.3	-0.0424	R(47)	P(47)	170811f
⁶³Cu⁶⁵Cu	J	1	49	X	0	48	37761.2	37761.3	-0.0694	R(48)	P(48)	170814i
⁶³Cu⁶⁵Cu	J	1	49	X	0	48	37761.3	37761.3	0.0046	R(48)	P(48)	170815a
⁶³Cu⁶⁵Cu	J	1	50	X	0	49	37761.5	37761.5	0.0066	R(49)	P(49)	170815c
⁶³Cu⁶⁵Cu	J	1	51	X	0	50	37762.1	37762.1	0.0042	R(50)	P(50)	170815d
⁶³Cu⁶⁵Cu	J	1	51	X	0	50	37762.2	37762.1	0.0712	R(50)	P(51)	170719e
⁶³Cu⁶⁵Cu	J	1	52	X	0	51	37762.8	37762.8	0.0157	R(51)	P(52)	170816b
⁶³Cu⁶⁵Cu	J	1	52	X	0	51	37762.9	37762.8	0.0537	R(51)	P(51)	170815e
⁶³Cu⁶⁵Cu	J	2	3	X	0	4	38017	38017	0.0171	P(4)	P(4)	171003g
⁶³Cu⁶⁵Cu	J	2	3	X	0	4	38017	38017	0.0401	P(4)	P(4)	171003i
⁶³Cu⁶⁵Cu	J	2	4	X	0	5	38016.8	38016.8	-0.0109	P(5)	P(5)	171003f
⁶³Cu⁶⁵Cu	J	2	5	X	0	6	38016.7	38016.6	0.0231	P(6)	P(6)	171003e
⁶³Cu⁶⁵Cu	J	2	6	X	0	7	38016.5	38016.5	-0.0139	P(7)	P(7)	171003d
⁶³Cu⁶⁵Cu	J	2	6	X	0	7	38016.5	38016.5	0.0361	P(7)	P(7)	170921e
⁶³Cu⁶⁵Cu	J	2	7	X	0	8	38016.3	38016.3	-0.0078	P(8)	P(8)	171003c
⁶³Cu⁶⁵Cu	J	2	8	X	0	9	38016.2	38016.2	-0.0204	P(9)	P(9)	170921d
⁶³Cu⁶⁵Cu	J	2	8	X	0	9	38016.2	38016.2	0.0136	P(9)	P(9)	171003b
⁶³Cu⁶⁵Cu	J	2	9	X	0	10	38016	38016	0.0077	P(10)	P(10)	170926c
⁶³Cu⁶⁵Cu	J	2	10	X	0	11	38015.9	38015.9	-0.0371	P(11)	P(11)	170917d
⁶³Cu⁶⁵Cu	J	2	10	X	0	11	38015.9	38015.9	-0.0011	P(11)	P(11)	170926a
⁶³Cu⁶⁵Cu	J	2	10	X	0	11	38015.9	38015.9	0.0049	P(11)	P(11)	170921b
⁶³Cu⁶⁵Cu	J	2	11	X	0	12	38015.8	38015.8	-0.0106	P(12)	P(12)	170926b
⁶³Cu⁶⁵Cu	J	2	12	X	0	13	38015.6	38015.6	-0.0005	P(13)	P(13)	170926d
⁶³Cu⁶⁵Cu	J	2	13	X	0	14	38015.5	38015.5	0.0012	P(14)	P(14)	171003j
⁶³Cu⁶⁵Cu	J	2	13	X	0	14	38015.5	38015.5	0.0252	P(14)	P(16)	171003l
⁶³Cu⁶⁵Cu	J	2	14	X	0	15	38015.3	38015.4	-0.0223	P(15)	P(15)	170927a
⁶³Cu⁶⁵Cu	J	2	14	X	0	15	38015.4	38015.4	0.0057	P(15)	P(15)	170926f
⁶³Cu⁶⁵Cu	J	2	15	X	0	16	38015.5	38015.5	-0.0135	P(16)	P(16)	170926g
⁶³Cu⁶⁵Cu	J	2	15	X	0	16	38015.5	38015.5	-0.0055	P(16)	P(16)	170927b
⁶³Cu⁶⁵Cu	J	2	16	X	0	17	38015.4	38015.4	-0.006	P(17)	P(17)	170927c
⁶³Cu⁶⁵Cu	J	2	17	X	0	18	38015.3	38015.3	0.0096	P(18)	P(18)	170927d
⁶³Cu⁶⁵Cu	J	2	18	X	0	19	38015.2	38015.2	0.013	P(19)	P(19)	170927e
⁶³Cu⁶⁵Cu	J	2	19	X	0	20	38015	38015.1	-0.0362	P(20)	P(20)	170927f
⁶³Cu⁶⁵Cu	J	2	20	X	0	21	38015	38015	-0.0166	P(21)	P(21)	170927g
⁶³Cu⁶⁵Cu	J	2	21	X	0	22	38014.9	38014.9	-0.0236	P(22)	P(22)	170927h
⁶³Cu⁶⁵Cu	J	2	22	X	0	23	38014.8	38014.8	-0.0246	P(23)	P(23)	170927i
⁶³Cu⁶⁵Cu	J	2	23	X	0	24	38014.7	38014.7	-0.0265	P(24)	P(5)	171003f
⁶³Cu⁶⁵Cu	J	2	23	X	0	24	38014.7	38014.7	-0.0095	P(24)	P(24)	171003h
⁶³Cu⁶⁵Cu	J	2	24	X	0	25	38014.6	38014.6	-0.0101	P(25)	P(25)	171003m
⁶³Cu⁶⁵Cu	J	2	25	X	0	26	38014.4	38014.4	-0.0225	P(26)	P(26)	171003n
⁶³Cu⁶⁵Cu	J	2	26	X	0	27	38014.2	38014.1	0.0434	P(27)	P(27)	171003o
⁶³Cu⁶⁵Cu	J	2	27	X	0	28	38013.7	38013.7	0.0185	P(28)	P(28)	171004a
⁶³Cu⁶⁵Cu	J	2	28	X	0	29	38013	38013	-0.0317	P(29)	P(29)	171004b
⁶³Cu⁶⁵Cu	J	2	29	X	0	30	38012	38012	0.0062	P(30)	P(30)	171004c
⁶³Cu⁶⁵Cu	J	2	30	X	0	31	38020.2	38020.2	-0.0138	P(31)	P(31)	171004d
⁶³Cu⁶⁵Cu	J	2	31	X	0	32	38019.2	38019.2	0.0358	P(32)	P(32)	171004g
⁶³Cu⁶⁵Cu	J	2	32	X	0	33	38018.6	38018.5	0.0396	P(33)	P(33)	171009h
⁶³Cu⁶⁵Cu	J	2	33	X	0	34	38018.2	38018.2	0.0397	P(34)	P(34)	171011h
⁶³Cu⁶⁵Cu	J	2	34	X	0	35	38018	38018	0.0265	P(35)	P(35)	171011i
⁶³Cu⁶⁵Cu	J	2	35	X	0	36	38017.9	38017.9	-0.0679	P(36)	P(20)	171012c
⁶³Cu⁶⁵Cu	J	2	35	X	0	36	38017.9	38017.9	-0.0189	P(36)	P(36)	171011j
⁶³Cu⁶⁵Cu	J	2	37	X	0	38	38017.9	38017.9	-0.0679	P(38)	P(38)	171011k
⁶³Cu⁶⁵Cu	J	2	5	X	0	4	38019	38019	0.0247	R(4)	P(4)	171003g
⁶³Cu⁶⁵Cu	J	2	5	X	0	4	38019.1	38019	0.0667	R(4)	P(4)	171003i
⁶³Cu⁶⁵Cu	J	2	6	X	0	5	38019.3	38019.3	0.0146	R(5)	P(5)	171003f
⁶³Cu⁶⁵Cu	J	2	7	X	0	6	38019.5	38019.5	-0.0594	R(6)	P(6)	171003e
⁶³Cu⁶⁵Cu	J	2	8	X	0	7	38019.8	38019.8	-0.0171	R(7)	P(7)	171003d
⁶³Cu⁶⁵Cu	J	2	9	X	0	8	38020.1	38020.1	0.031	R(8)	P(8)	171003c
⁶³Cu⁶⁵Cu	J	2	10	X	0	9	38020.4	38020.4	-0.0048	R(9)	P(9)	171003b
⁶³Cu⁶⁵Cu	J	2	10	X	0	9	38020.4	38020.4	0.0142	R(9)	P(9)	170921c
⁶³Cu⁶⁵Cu	J	2	11	X	0	10	38020.7	38020.7	0.0077	R(10)	P(10)	170926c
⁶³Cu⁶⁵Cu	J	2	11	X	0	10	38020.7	38020.7	0.0157	R(10)	P(14)	171018k
⁶³Cu⁶⁵Cu	J	2	12	X	0	11	38021	38021	-0.0192	R(11)	P(11)	170921a
⁶³Cu⁶⁵Cu	J	2	12	X	0	11	38021	38021	0.0068	R(11)	P(11)	170926a
⁶³Cu⁶⁵Cu	J	2	12	X	0	11	38021	38021	0.0078	R(11)	P(11)	170921b
⁶³Cu⁶⁵Cu	J	2	13	X	0	12	38021.3	38021.3	-0.0053	R(12)	P(12)	170926b
⁶³Cu⁶⁵Cu	J	2	14	X	0	13	38021.6	38021.6	0.0064	R(13)	P(13)	170926d
⁶³Cu⁶⁵Cu	J	2	15	X	0	14	38022.2	38022.1	0.0223	R(14)	P(14)	171003j
⁶³Cu⁶⁵Cu	J	2	16	X	0	15	38022.4	38022.4	-0.0109	R(15)	P(15)	170927a
⁶³Cu⁶⁵Cu	J	2	16	X	0	15	38022.4	38022.4	0.0061	R(15)	P(15)	170926f
⁶³Cu⁶⁵Cu	J	2	16	X	0	15	38022.5	38022.4	0.0561	R(15)	P(18)	171012b
⁶³Cu⁶⁵Cu	J	2	17	X	0	16	38022.7	38022.7	-0.019	R(16)	P(16)	170926g
⁶³Cu⁶⁵Cu	J	2	17	X	0	16	38022.7	38022.7	-0.007	R(16)	P(16)	170926h
⁶³Cu⁶⁵Cu	J	2	18	X	0	17	38023	38023.1	-0.0342	R(17)	P(20)	171012c
⁶³Cu⁶⁵Cu	J	2	18	X	0	17	38023	38023.1	-0.0202	R(17)	P(17)	170927c
⁶³Cu⁶⁵Cu	J	2	18	X	0	17	38023.1	38023.1	-0.0052	R(17)	P(17)	171004l
⁶³Cu⁶⁵Cu	J	2	19	X	0	18	38023.4	38023.4	0.0161	R(18)	P(18)	170927d
⁶³Cu⁶⁵Cu	J	2	20	X	0	19	38023.7	38023.7	0.0001	R(19)	P(19)	170927e
⁶³Cu⁶⁵Cu	J	2	21	X	0	20	38024.1	38024.1	-0.0083	R(20)	P(20)	170927f
⁶³Cu⁶⁵Cu	J	2	21	X	0	20	38024.1	38024.1	0.0127	R(20)	P(20)	171011g
⁶³Cu⁶⁵Cu	J	2	22	X	0	21	38024.3	38024.4	-0.0956	R(21)	P(21)	171011e
⁶³Cu⁶⁵Cu	J	2	22	X	0	21	38024.4	38024.4	-0.0016	R(21)	P(21)	170927g
⁶³Cu⁶⁵Cu	J	2	23	X	0	22	38024.7	38024.7	-0.0168	R(22)	P(22)	170927h
⁶³Cu⁶⁵Cu	J	2	23	X	0	22	38024.8	38024.7	0.0582	R(22)	P(22)	171011d
⁶³Cu⁶⁵Cu	J	2	24	X	0	23	38025	38025	-0.0206	R(23)	P(23)	171003a
⁶³Cu⁶⁵Cu	J	2	24	X	0	23	38025	38025	-0.0156	R(23)	P(23)	171011c
⁶³Cu⁶⁵Cu	J	2	24	X	0	23	38025	38025	-0.0116	R(23)	P(23)	170927i
⁶³Cu⁶⁵Cu	J	2	25	X	0	24	38025.2	38025.3	-0.0361	R(24)	P(24)	171011b
⁶³Cu⁶⁵Cu	J	2	25	X	0	24	38025.2	38025.3	-0.0241	R(24)	P(24)	171009e
⁶³Cu⁶⁵Cu	J	2	25	X	0	24	38025.3	38025.3	-0.0051	R(24)	P(24)	171003h
⁶³Cu⁶⁵Cu	J	2	26	X	0	25	38025.4	38025.4	0.0267	R(25)	P(25)	171011a
⁶³Cu⁶⁵Cu	J	2	26	X	0	25	38025.5	38025.4	0.0637	R(25)	P(25)	171003m
⁶³Cu⁶⁵Cu	J	2	27	X	0	26	38025.4	38025.4	-0.0161	R(26)	P(26)	171003n
⁶³Cu⁶⁵Cu	J	2	27	X	0	26	38025.5	38025.4	0.0209	R(26)	P(28)	171012i
⁶³Cu⁶⁵Cu	J	2	27	X	0	26	38025.5	38025.4	0.0209	R(26)	P(26)	171012i
⁶³Cu⁶⁵Cu	J	2	27	X	0	26	38025.5	38025.4	0.0379	R(26)	P(28)	171012h
⁶³Cu⁶⁵Cu	J	2	28	X	0	27	38025.2	38025.2	-0.0002	R(27)	P(29)	171018e
⁶³Cu⁶⁵Cu	J	2	28	X	0	27	38025.2	38025.2	0.0228	R(27)	P(27)	171003o
⁶³Cu⁶⁵Cu	J	2	29	X	0	28	38024.6	38024.6	-0.007	R(28)	P(28)	171004a
⁶³Cu⁶⁵Cu	J	2	29	X	0	28	38024.6	38024.6	0.03	R(28)	P(30)	171012k
⁶³Cu⁶⁵Cu	J	2	30	X	0	29	38033.2	38033.2	-0.0216	R(29)	P(14)	171018k
⁶³Cu⁶⁵Cu	J	2	30	X	0	29	38033.2	38033.2	-0.0116	R(29)	P(29)	171004h
⁶³Cu⁶⁵Cu	J	2	31	X	0	30	38032.6	38032.6	0.0464	R(30)	P(30)	171004e
⁶³Cu⁶⁵Cu	J	2	32	X	0	31	38032.4	38032.4	0.0208	R(31)	P(31)	171004f
⁶³Cu⁶⁵Cu	J	2	33	X	0	32	38032.5	38032.5	0.0346	R(32)	P(32)	171004g
⁶³Cu⁶⁵Cu	J	2	34	X	0	33	38032.8	38032.7	0.0662	R(33)	P(33)	171009h
⁶³Cu⁶⁵Cu	J	2	35	X	0	34	38033.1	38033.1	0.0027	R(34)	P(34)	171011h
⁶³Cu⁶⁵Cu	J	2	36	X	0	35	38033.5	38033.5	-0.0051	R(35)	P(35)	171011i
⁶³Cu⁶⁵Cu	J	2	37	X	0	36	38033.9	38033.9	-0.0042	R(36)	P(36)	171011j
⁶³Cu⁶⁵Cu	J	2	39	X	0	38	38034.9	38035	-0.0148	R(38)	P(38)	171011k
⁶³Cu⁶⁵Cu	L1		28	X	0	29	37453.4	37453.3	0.0307	P(29)	P(31)	170213e
⁶³Cu⁶⁵Cu	L1		29	X	0	30	37452.8	37452.8	0.0261	P(30)	P(32)	170213d
⁶³Cu⁶⁵Cu	L1		31	X	0	32	37451.8	37451.8	-0.0254	P(32)	P(32)	170208e
⁶³Cu⁶⁵Cu	L1		32	X	0	33	37451.4	37451.4	-0.0047	P(33)	P(33)	170208b
⁶³Cu⁶⁵Cu	L1		33	X	0	34	37451	37451	-0.0282	P(34)	P(34)	170327a
⁶³Cu⁶⁵Cu	L1		34	X	0	35	37448.4	37448.5	-0.0536	P(35)	P(35)	161018a
⁶³Cu⁶⁵Cu	L1		34	X	0	35	37448.5	37448.5	0.0004	P(35)	P(35)	160928a
⁶³Cu⁶⁵Cu	L1		35	X	0	36	37448.2	37448.2	-0.0454	P(36)	P(36)	170213f
⁶³Cu⁶⁵Cu	L1		35	X	0	36	37448.2	37448.2	-0.0394	P(36)	P(36)	170328a
⁶³Cu⁶⁵Cu	L1		35	X	0	36	37448.2	37448.2	-0.0154	P(36)	P(36)	160928b
⁶³Cu⁶⁵Cu	L1		36	X	0	37	37447.8	37447.8	-0.0223	P(37)	P(37)	161019b
⁶³Cu⁶⁵Cu	L1		37	X	0	38	37447.3	37447.3	0.017	P(38)	P(38)	161020c
⁶³Cu⁶⁵Cu	L1		38	X	0	39	37446.8	37446.8	0.0433	P(39)	P(39)	161020a
⁶³Cu⁶⁵Cu	L1		30	X	0	29	37465.3	37465.3	-0.0141	R(29)	P(31)	170213e
⁶³Cu⁶⁵Cu	L1		33	X	0	32	37465.3	37465.3	-0.0153	R(32)	P(32)	170208e
⁶³Cu⁶⁵Cu	L1		34	X	0	33	37463.2	37463.2	0.0471	R(33)	P(33)	170208b
⁶³Cu⁶⁵Cu	L1		35	X	0	34	37463.3	37463.4	-0.0428	R(34)	P(34)	170327a
⁶³Cu⁶⁵Cu	L1		36	X	0	35	37463.4	37463.4	-0.0277	R(35)	P(35)	170327b
⁶³Cu⁶⁵Cu	L1		36	X	0	35	37463.4	37463.4	-0.0127	R(35)	P(35)	161018a
⁶³Cu⁶⁵Cu	L1		36	X	0	35	37463.4	37463.4	-0.0077	R(35)	P(35)	160928a
⁶³Cu⁶⁵Cu	L1		37	X	0	36	37463.3	37463.3	-0.0263	R(36)	P(36)	170213f
⁶³Cu⁶⁵Cu	L1		37	X	0	36	37463.3	37463.3	-0.0243	R(36)	P(36)	170328a
⁶³Cu⁶⁵Cu	L1		37	X	0	36	37463.3	37463.3	0.0047	R(36)	P(36)	160928b
⁶³Cu⁶⁵Cu	L1		38	X	0	37	37463.2	37463.2	0.0163	R(37)	P(37)	170328b
⁶³Cu⁶⁵Cu	L1		38	X	0	37	37463.2	37463.2	0.0253	R(37)	P(37)	161019b
⁶³Cu⁶⁵Cu	L1		39	X	0	38	37463	37463	0.005	R(38)	P(38)	161020c
⁶³Cu⁶⁵Cu	L1		39	X	0	38	37463.1	37463	0.039	R(38)	P(38)	170328c
⁶³Cu⁶⁵Cu	O1		13	X	0	14	38016.2	38016.1	0.0247	P(14)	P(14)	171003j
⁶³Cu⁶⁵Cu	O1		14	X	0	15	38015.8	38015.8	-0.0133	P(15)	P(15)	170927a
⁶³Cu⁶⁵Cu	O1		14	X	0	15	38015.8	38015.8	-0.0113	P(15)	P(15)	170926f
⁶³Cu⁶⁵Cu	O1		26	X	0	27	38009.9	38010	-0.008	P(27)	P(27)	171003o
⁶³Cu⁶⁵Cu	O1		15	X	0	14	38021.7	38021.7	-0.0365	R(14)	P(14)	171003j
⁶³Cu⁶⁵Cu	O1		16	X	0	15	38021.8	38021.8	-0.0082	R(15)	P(15)	170927a
⁶³Cu⁶⁵Cu	O1		16	X	0	15	38021.8	38021.8	-0.0052	R(15)	P(15)	170926f
⁶³Cu⁶⁵Cu	O1		16	X	0	15	38021.8	38021.8	0.0188	R(15)	P(18)	171012b
⁶³Cu⁶⁵Cu	O1		18	X	0	17	38021.8	38021.8	-0.0006	R(17)	P(17)	170927c
⁶³Cu⁶⁵Cu	O1		18	X	0	17	38021.9	38021.8	0.0054	R(17)	P(20)	171012c
⁶³Cu⁶⁵Cu	O1		19	X	0	18	38021.8	38021.8	-0.0017	R(18)	P(18)	170927d
⁶³Cu⁶⁵Cu	O1		20	X	0	19	38021.8	38021.8	0.0115	R(19)	P(19)	170927e
⁶³Cu⁶⁵Cu	O1		21	X	0	20	38021.8	38021.7	0.0289	R(20)	P(20)	170927f
⁶³Cu⁶⁵Cu	O1		22	X	0	21	38021.7	38021.7	0.0418	R(21)	P(21)	170927g
⁶³Cu⁶⁵Cu	O1		23	X	0	22	38021.5	38021.6	-0.0711	R(22)	P(23)	170927i
⁶³Cu⁶⁵Cu	O1		23	X	0	22	38021.6	38021.6	-0.0001	R(22)	P(22)	170927h
⁶³Cu⁶⁵Cu	O1		24	X	0	23	38021.5	38021.5	0.0219	R(23)	P(23)	170927i
⁶³Cu⁶⁵Cu	O1		25	X	0	24	38021.4	38021.4	-0.0182	R(24)	P(24)	171003h
⁶³Cu⁶⁵Cu	O1		26	X	0	25	38021.3	38021.3	0.0143	R(25)	P(25)	171003m
⁶³Cu⁶⁵Cu	O1		27	X	0	26	38021.1	38021.1	-0.0306	R(26)	P(26)	171003n
⁶³Cu⁶⁵Cu	O1		29	X	0	28	38020.8	38020.8	-0.0125	R(28)	P(28)	171004a
⁶³Cu⁶⁵Cu	O1		30	X	0	29	38020.7	38020.7	0.0337	R(29)	P(14)	171018k
